# Supplementary material for: Biogeographic and Evolutionary Patterns of Trace Element Utilization in Marine Microbial World
Source: Genomics Proteomics Bioinformatics. 2021 Feb 23;19(6):958–72. doi: 10.1016/j.gpb.2021.02.003 (PMC9402790; doi:10.1016/j.gpb.2021.02.003)
Supplement: Supplementary Table S1 [file mmc10.xls]

## Sheet: Table S1
Table S1 Metagenomic samples and related environmental information
Sample	Water	Location	Environment	Geographical zone	Site	Latitude degree	Longitude degree	Seq count	Reads count before assemble	Environmental factors
										Sample depth (m)	Temperature (°C)	Salinity (ppt)	Dissolved oxygen (mg/L)	Silicate (umol/L)	Nitrate (umol/L)	Phosphate (umol/L)	Demersal destructive fishing	Demersal nondestructive high bycatch fishing	Demersal nondestructive low bycatch fishing	Pelagic low bycatch fishing	Ocean acidification	Ocean pollution	Shipping track	Sea surface temperature anomaly (SST anomaly)	UV radiation	Solar insolation	Cloud fraction
GS00B	Saline	SARGASSO STATIONS 13 AND 11, BERMUDA (UK)	Open Ocean	Temperate	Marine	31.535	–63.595	176489	316918	5	20	36.6	NA	NA	NA	NA	0.0149801	7.439e-05	0.00152634	0.000803339	0.66	0.0908348	2	25	13.9375	221.407	0.628
GS00C	Saline	SARGASSO STATIONS 3, BERMUDA (UK)	Open Ocean	Temperate	Marine	32.175	–64.01	180933	368835	5	19.8	36.7	NA	NA	NA	NA	0.0148873	7.3929e-05	0.00147858	0.000813219	0.64	0.256598	1	25	14.1333	217.8	0.638583
GS00D	Saline	SARGASSO STATIONS 13, BERMUDA (UK)	Open Ocean	Temperate	Marine	31.535	–63.595	200011	332135	5	20	36.6	NA	NA	NA	NA	0.0149801	7.439e-05	0.00152634	0.000803339	0.66	0.0908348	2	25	13.9375	221.407	0.628
GS01C	Saline	HYDROSTATION S, BERMUDA (UK)	Open Ocean	Temperate	Marine	32.167	–64.5	52844	92351	5	22.9	36.7	NA	NA	NA	NA	0.013909	6.90709e-05	0.00138142	0.00075978	0.64	0.293149	2	24	14.3252	217.257	0.627917
GS002	Saline	North Atlantic Ocean:Gulf of Maine/Bay of Fundy Marine Ecoregion:South of Canadian Maritime Boundary	Open Ocean	Temperate	Marine	42.506	–67.247	41297	105994	0.7	18.2	29.2	13.9	3.2	0.05	0.25	3.29232	1.42705	2.62657	0.0999007	0.44	0.148145	5	23	13.6786	170.341	0.7135
GS003	Saline	North Atlantic Ocean:Gulf of Maine/Bay of Fundy Marine Ecoregion:Browns Bank, Canada	Open Ocean	Temperate	Marine	42.8553	–66.22666667	34819	49370	0.43	11.7	29.9	16.2	6.1	0.13	0.48	1.16122	1.10564	2.28598	0.717417	0.44	0.0908348	2	0	13.1824	166.552	0.710417
GS004	Saline	North Atlantic Ocean:Scotian Shelf Marine Ecoregion:Outside Halifax, Canada	Open Ocean	Temperate	Marine	44.1413	–63.65533333	18591	39466	1	17.3	28.3	13.6	1.2	0.05	0.33	1.44286	1.22691	2.7951	0.777885	0.39	0.469873	10	17	13.5114	157.891	0.684167
GS005	Saline	North Atlantic Ocean:Scotian Shelf Marine Ecoregion:Bedford Basin, Canada	Bay	Temperate	Marine	44.6973	–63.64133333	21546	46522	1	16.9	31.1	5.8	1.8	1.1	2.8	0.108251	0.199901	0.187605	0.059068	0.39	0.383747	4	0	13.6189	154.282	0.709
GS006	Saline	North Atlantic Ocean:Scotian Shelf Marine Ecoregion:Bay of Fundy, Canada	Estuary	Temperate	Non-marine	45.1233	–64.96	24924	43230	1	16.9	31.1	5.8	7.6	5.3	0.71	0.207586	0.313108	0.916639	0.309953	0.39	0.413876	3	17	13.4447	155.365	0.678167
GS007	Saline	North Atlantic Ocean:Gulf of Maine/Bay of Fundy Marine Ecoregion:Coastal Maine, USA	Coastal	Temperate	Marine	43.6477	–66.861	17451	38006	1	12	31.2	6.4	5.9	0.14	0.37	1.59617	1.3176	2.89508	0.813094	0.37	0.114621	3	9	13.5659	167.815	0.692583
GS008	Saline	North Atlantic Ocean:Virginian Marine Ecoregion:Newport Harbor, RI, USA	Coastal	Temperate	Marine	41.42	–71.351111	55752	120280	1	9.4	26.5	3.4	2.2	4.9	0.39	1.52426	0.309185	1.6155	0.0256217	0.45	0.368244	2	33	13.1999	179.183	0.544667
GS009	Saline	North Atlantic Ocean:Virginian Marine Ecoregion:Block Island, NY, USA	Coastal	Temperate	Marine	41.099	–71.60433333	31386	73864	1	11	35.5	3.4	2.2	4.9	0.39	1.23234	0.196524	1.38597	0.0235852	0.45	0.37793	3	32	13.7415	181.168	0.5555
GS010	Saline	North Atlantic Ocean:Virginian Marine Ecoregion:Cape May, NJ, USA	Coastal	Temperate	Marine	38.9467	–74.68666667	47173	70170	1	12	35.4	3.5	0.59	2	0.26	3.75661	1.03696	3.14659	0.0133952	0.54	0.211043	1	25	14.8813	193.259	0.537
GS011	Saline	North Atlantic Ocean:Virginian Marine Ecoregion:Next to Hope Creek nuclear power plant, NJ, USA	Estuary	Temperate	Non-marine	39.4367	–75.50833333	55807	121084	1	11	34.8	4.5	0.68	2.2	0.49	0.976382	0.353971	1.79328	0.00951554	0.54	0.335136	3	0	13.8155	180.085	0.623167
GS012	Saline	North Atlantic Ocean:Virginian Marine Ecoregion:Annapolis, MD, USA	Estuary	Temperate	Non-marine	38.9603	–76.43	48668	122642	0.91	1	33.1	5.7	0.82	3.5	0.38	0.540784	0.170537	1.22504	0.00567343	0.55	0.266821	1	22	13.6321	185.498	0.561
GS013	Saline	North Atlantic Ocean:Virginian Marine Ecoregion:11mi off Nags Head, NC, USA	Coastal	Temperate	Marine	36.0079	–75.40633333	97373	133268	0.91	9.3	35.2	4.4	2.4	4.5	0.6	1.12772	0.339395	1.18379	0.00387663	0.6	0.350573	8	25	13.2905	201.558	0.5445
GS014	Saline	North Atlantic Ocean:Carolinian Marine Ecoregion:South of Charlston, NC, USA	Coastal	Temperate	Marine	32.514	–79.27766667	60552	108458	0.91	18.6	36.3	3.8	2.1	0.28	0.14	0.0618364	0.0119537	0.425167	0.00076448	0.68	0.383813	5	8	13.0466	218.159	0.4385
GS015	Saline	Gulf of Mexico:Floridian Marine Ecoregion:Off Key West, FL, USA	Coastal	Temperate	Marine	24.4933	–83.07333333	50557	107156	1.5	25.3	36	5.6	1.3	1.1	0.057	0.126939	0.0495209	0.0847651	0.00194923	0.65	0.300761	37	10	9.35395	248.114	0.469083
GS016	Saline	Gulf of Mexico:Greater Antilles Marine Ecoregion:near US/Cuba border, USA	Open Ocean	Temperate	Marine	24.1827	–84.35533333	56758	105988	2	26.4	35.8	5.8	1.3	1.1	0.057	0.000790773	0.00125694	0.02715	0.0020949	0.63	0.205456	11	24	9.00241	245.948	0.5785
GS017	Saline	Caribbean Sea:Western Caribbean Marine Ecoregion:Yucatan Channel, Mexico	Open Ocean	Tropical	Marine	20.5283	–85.427	134158	240216	1.6	27	35.8	6	2	0.2	0.14	0.00975908	0.00175805	0.115797	0.00199245	0.66	0.114621	3	22	7.92589	250.819	0.572167
GS018	Saline	Caribbean Sea:Southwestern Caribbean Marine Ecoregion:35mi off Rosario Bank, Honduras	Open Ocean	Tropical	Marine	18.04	–83.81333333	85073	140616	2	27.4	35.4	5.6	2.2	0.59	0.1	0.522502	0.000121021	0.0088418	0.000982422	0.66	0.107349	1	18	7.34283	251.181	0.602583
GS019	Saline	Caribbean Sea:Southwestern Caribbean Marine Ecoregion:92mi N of Panama Canal	Coastal	Tropical	Marine	10.7327	–80.25866667	48231	111460	1.6	27.7	35.4	6.4	2.2	0	0.038	0.000797008	0.461925	0.00173449	0.000925059	0.59	0.171931	7	29	10.2314	231.873	0.790667
GS020	Freshwater	Central America:Panama:Lake Gatun near Barro Colorado, Panama	Fresh Water	Tropical	Non-marine	9.179	–79.839	114159	269210	1.8	28.5	0.06	5.84	169.5	4.2	0.3	0.533816	0.0406849	5.51178	0.0235153	0.59	0.392199	8	0	11.3715	212.384	0.697333
GS021	Saline	North Pacific Ocean:Panama Bight Marine Ecoregion:35mi off Panama City, Panama	Coastal	Tropical	Marine	8.14167	–79.699	56771	114240	1.5	27.6	30.7	6.4	1.1	0.36	0.3	0.824979	0.0447043	7.93962	0.0254385	0.59	0.427592	8	0	12.3429	219.602	0.64175
GS022	Saline	North Pacific Ocean:Nicoya Marine Ecoregion:250mi from Panama Canal, Panama	Open Ocean	Tropical	Marine	6.502	–82.90766667	46081	103198	1.9	29.3	32.3	5.4	1.3	0.17	0	0.00135641	0.000128044	0.014405	0.0017286	0.46	0.0573104	1	0	9.91477	202.281	0.813667
GS023	Saline	North Pacific Ocean:Cocos Islands Marine Ecoregion:30mi from Cocos Island, Costa Rica	Open Ocean	Tropical	Marine	5.64667	–86.58033333	74349	128962	1.9	28.7	32.6	6.5	1.1	0.052	0	0.361623	0.0271029	0.0244008	0.00393033	0.47	0.0573104	1	0	11.1908	206.792	0.793167
GS026	Saline	North Pacific Ocean:Northern Galapagos Islands Marine Ecoregion:134mi N of Galapagos Islands	Open Ocean	Tropical	Marine	1.27857	–89.30646667	39531	98274	1.8	27.8	32.6	6	0.33	0.33	0	0.00452505	0.00416163	0.24265	0.0289301	0.45	0.0573104	1	0	10.6061	244.145	0.801833
GS027	Saline	South Pacific Ocean:Eastern Galapagos Islands Marine Ecoregion:Devil's Crown, Floreana Island, Galapagos	Coastal	Tropical	Marine	–1.232	–90.429	122298	215272	2	25.5	34.9	6.4	1.2	5.5	0.16	2.51178	0.25262	2.68692	0.0401702	0.44	0.17756	1	0	8.72433	258.76	0.7095
GS028	Saline	South Pacific Ocean:Eastern Galapagos Islands Marine Ecoregion:Off the coast of Floreana Island, Galapagos	Coastal	Tropical	Marine	–1.221	–90.32293333	103295	184882	1.8	25.6	34	4.5	1	5.8	0.12	2.60326	0.26182	2.78478	0.0416331	0.44	0.178644	1	0	8.66816	258.76	0.7095
GS029	Saline	South Pacific Ocean:Eastern Galapagos Islands Marine Ecoregion:North James Bay, Santiago Island, Galapagos	Coastal	Tropical	Marine	–0.203333333	–90.8371	50290	127166	1.9	26.2	34.5	5.2	1.7	3.3	0.0015	0.344807	0.138864	1.3277	0.0228524	0.44	0.0573104	1	0	10.6338	259.842	0.49175
GS030	Saline	North Pacific Ocean:Western Galapagos Islands Marine Ecoregion:Warm seep off Roca Redonda, Galapagos	Warm Seep	Tropical	Non-marine	0.278	–91.64666667	106570	346912	17	26.9	34.5	4.5	1.2	0.71	0	0.505361	0.19091	1.80823	0.0292721	0.45	0.0908348	2	0	9.60567	267.421	0.560333
GS031	Saline	South Pacific Ocean:Western Galapagos Islands Marine Ecoregion:Off the coast of Fernandina Island, Galapagos	Coastal	Tropical	Marine	–0.319333333	–91.65343333	186645	422294	11	18.6	34.9	3.3	4.7	11.7	0.66	0.2699	0.0841489	0.803955	0.0132925	0.46	0.0573104	1	0	10.5582	260.203	0.541333
GS032	Saline	South Pacific Ocean:Western Galapagos Islands Marine Ecoregion:Mangrove swamp on Isabella Island, Galapagos	Other: Mangrove	Tropical	Non-marine	–0.604733333	–91.07216667	61376	138704	0.3	25.4	33.8	2.52	76.8	11.3	0.69	0.626716	0.0704583	0.72632	0.0153365	0.46	0.0573104	1	1	10.4364	256.956	0.568333
GS033	Saline	South Pacific Ocean:Eastern Galapagos Islands Marine Ecoregion:Punta Cormorant lagoon, Floreana, Galapagos	Hypersaline Pond	Tropical	Non-marine	–1.24	–90.44166667	111896	709382	0.16	37.6	33.8	0.6	45.4	0.23	0.68	2.51178	0.25262	2.68692	0.0401702	0.44	0.17756	1	0	8.72154	258.76	0.7095
GS034	Saline	South Pacific Ocean:Eastern Galapagos Islands Marine Ecoregion:North Seamore Island, Galapagos	Coastal	Tropical	Marine	–0.399666667	–90.29266667	51944	129552	2	27.5	33.8	5.5	1.2	2.2	0.042	0.479445	0.207347	1.97924	0.0319233	0.44	0.233841	1	0	10.9006	256.595	0.608667
GS035	Saline	North Pacific Ocean:Northern Galapagos Islands Marine Ecoregion:Wolf Island, Galapagos	Coastal	Tropical	Marine	1.39477	–91.82133333	58288	136042	1.5	21.8	34.5	7.4	2.6	7.4	0.46	0.00418347	0.0745732	0.441401	0.0573684	0.47	0.0573104	1	1	9.39849	250.82	0.7395
GS036	Saline	South Pacific Ocean:Eastern Galapagos Islands Marine Ecoregion:Isabella Island, Galapagos	Coastal	Tropical	Marine	–0.024933333	–91.2122	50771	75400	2	25.8	34.6	8.5	1.9	2.9	0.16	0.345178	0.138991	1.33859	0.027964	0.46	0.0908348	2	0	10.2845	260.204	0.61225
GS037	Saline	South Pacific Ocean:South Pacific Ocean:200mi from Galapagos Islands, near TOGA bouy	Open Ocean	Tropical	Marine	–1.981166667	–95.0295	26227	64700	1.6	28	34.2	7.9	1.7	4.1	0.11	0.000676814	0.0767448	0.0973955	0.0352748	0.45	0.0573104	1	0	9.00487	273.738	0.578083
GS038	Saline	South Pacific Ocean:South Pacific Ocean:400mi from Galapagos Islands	Open Ocean	Tropical	Marine	–2.597233333	–97.876	51483	145408	1.6	28.4	34.2	8	1.7	3.8	0.17	0.00122447	0.135267	0.154926	0.0564954	0.46	0.0573104	1	0	9.77664	273.557	0.567
GS039	Saline	South Pacific Ocean:South Pacific Ocean:600mi from Galapagos Islands	Open Ocean	Tropical	Marine	–3.3532	–101.3813333	45534	93880	1.8	28.7	34.6	9.1	1.3	3.6	0.063	0.00150492	0.164852	0.175923	0.0645205	0.46	0.0573104	1	0	11.2822	273.556	0.52625
GS040	Saline	South Pacific Ocean:South Pacific Ocean:800mi from Galapagos Islands	Open Ocean	Tropical	Marine	–4.5142	–105.0730667	42290	90360	2	27.8	31.8	6.1	1.1	2.2	0.049	0.000945162	0.0402065	0.154965	0.0581972	0.45	0.0573104	1	0	10.0778	278.068	0.53725
GS041	Saline	South Pacific Ocean:South Pacific Ocean:1000mi from Galapagos Islands	Open Ocean	Tropical	Marine	–5.943433333	–108.6906333	37215	92606	1.8	28	35	6.6	2	5	0.15	0.00179242	0.115576	0.192287	0.0734943	0.46	0.0573104	1	0	11.9397	281.134	0.486583
GS042	Saline	South Pacific Ocean:South Pacific Ocean:1600mi from Galapagos Islands	Open Ocean	Tropical	Marine	–7.114966667	–116.1214333	39757	91542	1.6	27.6	38.1	5.5	0.7	3.2	0.0085	0.00276378	0.0262388	0.199697	0.0774837	0.53	0.0573104	1	0	10.2279	285.825	0.454333
GS043	Saline	South Pacific Ocean:South Pacific Ocean:1850mi from Galapagos Islands	Open Ocean	Tropical	Marine	–7.672	–120.4046333	42934	86224	2	27.6	35.9	6.7	1.7	4.8	0.089	0.00338649	0.0118498	0.0856977	0.0477784	0.54	0.0573104	1	0	11.0248	289.436	0.390583
GS044	Saline	South Pacific Ocean:South Pacific Ocean:600mi from French Polynesia	Open Ocean	Tropical	Marine	–8.4301	–124.2462333	43125	85232	2	27.7	39.4	7	1.9	5	0.14	0.00324517	0.00805239	0.0824676	0.0467409	0.54	0.0908348	2	0	8.68945	289.798	0.41125
GS045	Saline	South Pacific Ocean:South Pacific Ocean:400mi from French Polynesia	Open Ocean	Tropical	Marine	–9.035333333	–127.7756667	50526	87058	1.5	28.3	37	7	1.4	3.8	0.32	0.0041179	0.00694643	0.0803801	0.0459186	0.55	0.0908348	2	0	7.25112	290.337	0.415
GS046	Saline	South Pacific Ocean:South Pacific Ocean:300mi from French Polynesia	Open Ocean	Tropical	Marine	–9.5758	–131.4999	31687	74624	1.7	28.7	35.6	6.8	1.1	3.2	0	0.00465755	0.0079723	0.171042	0.0529071	0.61	0.0573104	1	0	7.29709	289.615	0.428833
GS047	Saline	South Pacific Ocean:South Pacific Ocean:200mi from French Polynesia	Open Ocean	Tropical	Marine	–10.14626667	–135.4654667	77385	159210	27	28.6	37.3	5.6	0.64	1.7	0	0.00271804	0.00889246	0.177741	0.0555236	0.61	0.0908348	2	0	7.06469	287.091	0.44775
GS048	Saline	South Pacific Ocean:Tuamotus Marine Ecoregion:inside Cook's Bay, Moorea, French Polynesia	Reef	Tropical	Marine	–17.48503333	–149.8244333	65245	88138	1.3	28.9	35.1	5.7	1.2	0.015	0.21	0.201342	0.0146868	0.0090791	0.00226978	0.66	0.248838	3	34	9.00239	249.737	0.500917
GS049	Saline	South Pacific Ocean:Tuamotus Marine Ecoregion:outside Cook's Bay, Moorea, French Polynesia	Coastal	Tropical	Marine	–17.45606667	–149.8146333	51361	90014	1.2	28.8	32.6	4.5	2.6	0.015	0.076	0.074212	0.0146868	0.0090791	0.00226978	0.66	0.267254	4	33	8.96685	249.737	0.500917
GS050	Saline	South Pacific Ocean:Tuamotus Marine Ecoregion:Tikehau Lagoon, French Polynesia	Coastal	Tropical	Marine	–15.2887	–148.2319667	41470	94656	1.1	27.8	36.2	4.3	0.52	0.44	0	0.00430904	0.0061305	0.00855419	0.00327911	0.67	0.166634	1	16	9.29287	260.383	0.540583
GS051	Saline	South Pacific Ocean:Tuamotus Marine Ecoregion:Rangiroa Lagoon, French Polynesia	Reef	Tropical	Marine	–15.15366667	–147.4366667	91072	206878	1.3	27.3	34.2	4.8	0.84	0.62	0	0.0046301	0.00642047	0.00837453	0.00321024	0.67	0.40133	1	10	8.87493	262.188	0.528
GS052	Saline	South Pacific Ocean:Tuamotus Marine Ecoregion:leaving French Polynesia	Open Ocean	Tropical	Marine	–17.99066667	–154.2786667	36384	57212	2	28	35.8	4.3	0.56	0.54	0	0.00185502	0.000471826	0.00534736	0.00314551	0.66	0.0908348	2	33	11.6877	247.212	0.590167
GS055	Saline	South Pacific Ocean:Samoa Islands Marine Ecoregion:10mi from VaVa'u, Kingdom of Tonga	Open Ocean	Tropical	Marine	–18.48333333	–173.9913333	36704	55788	2	26.8	35.3	2.4	0.65	0.47	0	0.10796	0.238955	0.29442	0.00107584	0.65	0.340942	7	48	10.5659	229.888	0.650333
GS058	Saline	South Pacific Ocean:Fiji Islands Marine Ecoregion:5mi from Taveuni, Fiji	Open Ocean	Tropical	Marine	–16.92493333	179.773	99712	175182	1.6	26.2	35	6.8	0.76	0.54	0	0.0735888	0.144084	0.266588	0.00106237	0.68	0.0573104	1	51	11.4583	225.918	0.6965
GS062	Saline	South Pacific Ocean:Vanuatu Marine Ecoregion:167mi from Lugansville, Vanuatu	Open Ocean	Tropical	Marine	–16.74273333	169.791	38307	57608	1.5	26.8	35	6	1.1	0.5	0	0.0212256	0.0232504	0.0166606	0.00888565	0.65	0.0573104	1	25	8.89893	230.249	0.729667
GS066	Saline	South Pacific Ocean:New Caledonia Marine Ecoregion:Offshore of Isle des Pins, New Caledonia	Coastal	Tropical	Marine	–22.70653333	167.295	44440	58124	1.5	21.1	35	5.9	0.73	0.81	0	0.00290338	0.00865837	0.0235608	0.0023311	0.72	0.187825	2	0	11.0212	229.708	0.6175
GS069	Saline	South Pacific Ocean:Tweed-Moreton Marine Ecoregion:160mi from Brisbane, Australia	Open Ocean	Temperate	Marine	–26.24853333	155.616	81198	149616	2	21.9	36	4.8	0.73	0.61	0	0.000297251	0.0043047	0.0160658	0.0086094	0.66	0.133071	4	14	12.4018	239.994	0.566333
GS070	Saline	South Pacific Ocean:Manning-Hawkesbury Marine Ecoregion:Syndey Harbor, Sydney, Australia	Bay	Temperate	Marine	–33.8514	151.267	62990	108842	1.8	21.8	36	1.9	1.3	1.4	0.11	0.309742	0.169276	0.245606	0.00112851	0.59	0.398434	5	14	14.2039	201.018	0.515083
GS072	Saline	South Pacific Ocean:Manning-Hawkesbury Marine Ecoregion:Botany Bay, Sydney, Australia	Bay	Temperate	Marine	–34.0081	151.24	55821	80634	2.3	21.5	35	5.8	1.6	1	0	0.273918	0.110296	0.154581	0.0012163	0.59	0.458928	8	15	14.3772	199.934	0.532583
GS076	Saline	South Pacific Ocean:Manning-Hawkesbury Marine Ecoregion:Bare Island, Sydney, Australia	Bay	Temperate	Marine	–33.99886667	151.248	96626	153378	0.61	21.4	35	4.7	0.28	0.98	0	0.273918	0.110296	0.154581	0.0012163	0.59	0.438131	6	14	14.3728	198.308	0.570917
GS078	Saline	South Pacific Ocean:Manning-Hawkesbury Marine Ecoregion:Botany Bay, Sydney, Australia	Bay	Temperate	Marine	–34.00693333	151.24	60761	93786	2.7	21.8	36	5.9	0.29	1	0	0.273918	0.110296	0.154581	0.0012163	0.59	0.458928	8	15	14.3772	199.934	0.532583
GS080	Saline	South Pacific Ocean:Manning-Hawkesbury Marine Ecoregion:Under Harbor Bridge, Sydney, Australia	Bay	Temperate	Marine	–33.85926667	151.219	57338	102770	0.3	23.6	35.5	7.6	3.4	0.89	0.13	0.3204	0.169276	0.245606	0.00112851	0.59	0.411179	6	14	14.1679	198.308	0.570917
GS082	Saline	South Pacific Ocean:Manning-Hawkesbury Marine Ecoregion:Off Bulbararing Bay, Broken Head Point, NSW, Australia	Open Ocean	Temperate	Marine	–33.45953333	151.508	86130	136450	2	22	36	7.9	0.83	0.77	0	0.0960984	0.0444658	0.10788	0.00815359	0.59	0.469646	6	16	14.5773	199.393	0.514
GS083	Saline	South Pacific Ocean:Tweed-Moreton Marine Ecoregion:Yamba, NSW, Australia	Open Ocean	Temperate	Marine	–29.3988	153.483	41490	56654	2	25.8	35	8.2	0.79	1.7	0	0.517601	0.176116	0.211091	0.00325673	0.61	0.400077	16	31	13.602	212.384	0.5
GS084	Saline	Australia:Victoria:Lake Tyrell in Sea Lake, Victoria, Australia	Hypersaline Pond	Temperate	Non-marine	–35.32706667	142.822	126070	274064	0.3	26.2	35.5	7.14	38.2	7.6	2.4	NA	NA	NA	NA	NA	NA	NA	0	13.078	214.912	0.502417
GS086	Saline	South Pacific Ocean:Bassian Marine Ecoregion:North Port Philip Bay, Melbourne, Australia	Bay	Temperate	Marine	–37.9313	144.856	65576	106004	1.4	21.8	36	4.9	2.1	0.11	1.3	0.10725	0.122189	0.0635808	0.00335007	0.53	0.555871	34	1	14.6912	191.093	0.683167
GS088	Saline	Australia:Geelong:Cheetam Salt ponds, Geelong, Victoria, Australia	Hypersaline Pond	Temperate	Non-marine	–38.1747	144.438	62747	249360	0.3	24.2	35.4	1.53	13.8	0.29	0.9	0.110254	0.149568	0.0783493	0.0025849	0.53	0.452092	9	0	14.8352	192.537	0.680167
GS089	Saline	Australia:Geelong:Cheetam Salt ponds, Geelong, Victoria, Australia	Hypersaline Pond	Temperate	Non-marine	–38.16513333	144.41	82437	258346	0.3	28.6	35.4	2.5	4.9	0.31	0.83	0.110254	0.149568	0.0783493	0.0025849	0.53	0.452092	9	0	14.8078	192.537	0.680167
GS090	Saline	South Pacific Ocean:Bassian Marine Ecoregion:South Port Philip Bay, Melbourne, Australia	Coastal	Temperate	Marine	–38.29676667	144.647	90290	131116	0.61	19.7	36	4.8	0.38	0.21	0	0.162818	0.143983	0.0724729	0.00104609	0.53	0.593916	49	17	14.9371	194.34	0.657417
GS091	Saline	South Pacific Ocean:Bassian Marine Ecoregion:Center N.W. Bay, Hobart, Australia	Estuary	Temperate	Non-marine	–43.057	147.298	73995	106994	0.46	17.6	32.8	3	0.97	0.074	0	0.0175154	0.0215692	0.0123494	0.00230071	0.57	0.20705	1	0	14.6184	170.882	0.663333
GS093	Saline	South Pacific Ocean:Tweed-Moreton Marine Ecoregion:Mouth of Brisbane River, Brisbane, Australia	River Outflow	Temperate	Non-marine	–27.34366667	153.197	117907	205754	1.4	23.4	36	6.5	1.1	0.73	0.9	0.0190775	0.0115268	0.00654722	0.000793044	0.61	0.589164	20	16	12.6997	216.715	0.44225
GS094	Saline	Coral Sea:Central and Southern Great Barrier Reef Marine Ecoregion:Heron Island, Queensland, Australia	Reef	Tropical	Marine	–23.45446667	151.886	44464	59844	1.5	25	36.7	6.3	0.92	0.28	0	0.101607	0.0415923	0.130748	0.0623367	0.63	0.0908348	2	18	10.8337	243.422	0.456417
GS098	Saline	Coral Sea:Central and Southern Great Barrier Reef Marine Ecoregion:High Island, Queensland, Australia	Reef	Tropical	Marine	–17.1598	146.027	41670	56780	1.9	25.7	34.8	6	4.6	0.41	0	0.0404114	0.0164222	0.0251612	0.00691843	0.63	0.306812	12	0	11.139	236.566	0.63425
GS099	Saline	Coral Sea:Torres Strait Northern Great Barrier Reef Marine Ecoregion:Lizard Island, Queensland, Australia	Reef	Tropical	Marine	–14.6702	145.455	91164	155146	1.8	26	34.3	5.9	0.74	0.25	0	0.0453753	0.0216538	0.0210158	0.00155525	0.63	0.0908348	2	0	10.3004	245.588	0.602417
GS100	Saline	Coral Sea:Torres Strait Northern Great Barrier Reef Marine Ecoregion:Bushy Island Reef, Queensland, Australia	Reef	Tropical	Marine	–11.26353333	142.892	97940	261244	1.7	26.6	32.9	6.4	0.48	0.58	0	0.0398371	0.0213235	0.0203836	0.00161541	0.63	0.0573104	1	0	8.47756	221.588	0.7965
GS102	Saline	Timor Sea:Bonaparte Coast Marine Ecoregion:Western Australia EEZ	Open Ocean	Tropical	Marine	–12.66646667	127.283	89351	158470	1.2	27.2	33.2	5.3	1.3	0.15	0	0.30438	0.151333	0.118213	0.00225046	0.64	0.0908348	2	0	10.462	263.813	0.390417
GS103	Saline	Indian Ocean:Bonaparte Coast Marine Ecoregion:Western Australia EEZ	Open Ocean	Tropical	Marine	–12.428	123.776	40744	55856	2	27.1	32.9	4.6	1.6	0.16	0	2.22113	0.621762	0.897722	0.0114375	0.64	0.0573104	1	0	9.97666	269.947	0.413917
GS108	Saline	Indian Ocean:Coccos-Keeling/Christmas Island Marine Ecoregion:Coccos-Keeling, inside lagoon	Reef	Tropical	Marine	–12.1019	96.8968	42787	61448	1.8	25.8	32.4	4.8	1.4	1.3	1.2	0.00173583	0.00174563	0.0031832	0.00184831	0.6	0.145986	1	6	8.81943	258.399	0.669667
GS109	Saline	Indian Ocean:Open Ocean:Indian Ocean	Open Ocean	Tropical	Marine	–10.954	92.068	40439	58558	1.5	27.2	32.6	4.2	1.4	0.049	0.19	0.0163362	0.0610661	0.20568	0.0895078	0.59	0.0573104	1	6	11.4123	251.722	0.677833
GS110	Saline	Indian Ocean:Open Ocean:Indian Ocean	Open Ocean	Tropical	Marine	–10.45893333	88.3061	71305	108164	2	27	32.7	4.1	1.3	0.17	0.16	0.0175763	0.0786492	0.257407	0.117808	0.6	0.0573104	1	52	12.2071	249.196	0.693917
GS111	Saline	Indian Ocean:Open Ocean:Indian Ocean	Open Ocean	Tropical	Marine	–9.6109	84.2122	43064	57136	2	26.4	32.3	4.2	1.1	0.17	0.35	0.0160624	0.064436	0.211403	0.0908063	0.6	0.0573104	1	26	12.7056	241.438	0.73125
GS112	Saline	Indian Ocean:Open Ocean:Indian Ocean	Open Ocean	Tropical	Marine	–8.5105	80.3845	71993	105592	1.8	26.6	32.5	4.9	1.6	0.16	0.61	0.0154409	0.0765827	0.195636	0.0718386	0.6	0.0908348	2	0	13.5188	237.287	0.729
GS113	Saline	Indian Ocean:Open Ocean:Indian Ocean	Open Ocean	Tropical	Marine	–7.015133333	76.3465	69457	107328	1.8	27.5	33.3	4.5	0.96	0.27	0.39	0.0290698	0.0601379	0.390668	0.193676	0.59	0.133071	4	14	11.2935	233.858	0.715917
GS114	Saline	Indian Ocean:Open Ocean:500mi W of Seychelles	Open Ocean	Tropical	Marine	–4.9975	64.9872	184654	352896	1.5	28.2	33.1	4.5	0.97	0.043	0.45	0.0372579	0.0590242	0.414055	0.209962	0.6	0.0573104	1	20	10.9172	244.505	0.666667
GS115	Saline	Indian Ocean:Open Ocean:Indian Ocean	Open Ocean	Tropical	Marine	–4.675533333	60.5295	42017	60166	1.5	27.9	33.2	4.9	1.2	0.012	0.54	0.0324311	0.0560691	0.284754	0.139646	0.6	0.0573104	1	19	10.5148	257.136	0.602167
GS116	Saline	Indian Ocean:Seychelles Marine Ecoregion:outside Seychelles	Open Ocean	Tropical	Marine	–4.636766667	56.8393	45016	60082	1.5	26.2	33.1	5	1.8	0.33	0.46	0.0337949	0.00689093	0.12463	0.0508299	0.58	0.0573104	1	0	9.35931	264.354	0.592833
GS117	Saline	Indian Ocean:Seychelles Marine Ecoregion:St. Anne Island, Seychelles	Coastal	Tropical	Marine	–4.6274	55.5177	190843	348008	1.8	26.4	35.5	6	1.3	1.2	0.13	0.038449	0.0451275	0.166911	0.00933042	0.58	0.226263	1	2	8.77651	264.534	0.487833
GS148	Saline	Indian Ocean:East African Coral Coast Marine Ecoregion:East Coast Zanzibar, offshore Paje lagoon, Tanzania	Reef	Tropical	Marine	–6.31666	39.55	72888	101828	1	25.7	35.2	5	3.9	0.23	0.24	0.662468	1.986	0.970703	0.000920887	0.58	0.239397	2	0	9.58495	248.654	0.607583
GS149	Saline	Indian Ocean:East African Coral Coast Marine Ecoregion:West Coast Zanzibar, harbour region, Tanzania	Harbor	Tropical	Marine	–6.11666	39.1167	69381	107150	1.5	25.7	35.2	5	3.9	0.23	0.24	0.523341	1.56892	0.766842	0.000727489	0.58	0.149317	1	0	10.5718	238.731	0.535833
GS119	Saline	Indian Ocean:Mascarene Islands Marine Ecoregion:international water outside Reunion Island	Open Ocean	Tropical	Marine	–23.23233333	52.3127	41800	60050	2	23.8	35.4	4.3	1.2	0.16	0.11	0.0343244	0.0504201	0.196503	0.103316	0.65	0.171931	7	18	12.7889	250.46	0.529917
GS120	Saline	Indian Ocean:Southeast Madagascar Marine Ecoregion:Madagascar Waters	Open Ocean	Temperate	Marine	–26.037	50.1299	31148	44176	3	22.5	35.6	5.8	0.71	0.098	1.03	0.0181077	0.0575979	0.19484	0.0936463	0.67	0.0573104	1	5	13.9793	242.339	0.473333
GS121	Saline	Indian Ocean:Western and Northern Madagascar Marine Ecoregion:International water between Madagascar and South Africa	Open Ocean	Temperate	Marine	–29.36466667	43.2316	69677	109076	1.5	23.1	35.4	5.6	0.75	0.58	0.39	0.0214156	0.0310146	0.14715	0.0718393	0.63	0.0573104	1	17	13.5162	235.482	0.60625
GS122	Saline	Indian Ocean:Open Ocean:International water between Madagascar and South Africa	Open Ocean	Temperate	Marine	–30.91356667	40.4243	78507	110044	1.9	20.2	35.8	6.6	1.3	2.3	0.18	0.0123356	0.0291349	0.142015	0.0669258	0.65	0.0908348	2	21	13.8943	228.262	0.63225
GS123	Saline	Indian Ocean:Open Ocean:International water between Madagascar and South Africa	Open Ocean	Temperate	Marine	–32.41503333	36.601	77911	105380	2.2	20.4	35.8	6.2	0.83	0.17	0.77	0.0138025	0.0225391	0.12149	0.0624712	0.63	0.0573104	1	31	14.4612	222.13	0.63025
GS124	Saline	Indian Ocean:Natal Marine Ecoregion:200mi from Port Elizabeth, South Africa	Open Ocean	Temperate	Marine	–33.72	30.1035	79244	115080	2	20	35.9	5.5	1.1	0.19	0	0.000409516	0.000653113	0.0191001	0.00952236	0.64	0.0573104	1	43	14.4178	217.977	0.664333
GS125	Saline	Indian Ocean:Agulhas Bank Marine Ecoregion:8mi offshore of South Africa, near Mossel Bay, South Africa	Coastal	Temperate	Marine	–34.21456667	22.6748	146064	248854	1.8	17.8	35.8	6.2	0.87	0.14	0.42	0.206111	0.0710675	0.659396	0.00223342	0.57	0.332974	3	27	13.3265	221.768	0.5035
GS126	Saline	South Atlantic Ocean:Agulhas Bank Marine Ecoregion:1mi off the coast in front of the Cape of Good Hope, South Africa	Coastal	Temperate	Marine	–34.35743333	18.4111	98026	165282	2	15.2	35.6	6	1.7	1.4	0	0.11359	0.0371513	9.37656	0.00227297	0.65	0.399729	10	18	15.1746	230.251	0.593833
GS128	Saline	South Atlantic Ocean:Open Ocean:international water	Open Ocean	Temperate	Marine	–30.49796667	9.04367	96925	150714	1.7	17.9	36.3	5.7	1	0.046	0	3.6765e-05	0.000646687	0.0213407	0.00993547	0.6	0.0573104	1	24	12.8073	238.729	0.66075
GS130	Saline	South Atlantic Ocean:Open Ocean:international water	Open Ocean	Temperate	Marine	–26.81623333	2.84657	68011	99024	2.1	19.4	36.6	5.1	0.96	0.12	0	4.99356e-05	0.000958205	0.0258715	0.0130955	0.58	0.0573104	1	7	15.0933	236.746	0.713417
GS132	Saline	South Atlantic Ocean:Open Ocean:400mi from St. Helena Island, international water	Open Ocean	Tropical	Marine	–21.46813333	–1.789833333	100100	151260	1.8	20.2	37	6.3	0.61	0.023	0	4.9473e-05	0.000870218	0.0240497	0.0124995	0.56	0.0573104	1	0	13.5144	239.092	0.77125
GS134	Saline	South Atlantic Ocean:Open Ocean:international water	Open Ocean	Tropical	Marine	–4.296433333	–18.89556667	67047	108602	2.1	26.4	37.2	4.4	0.42	0.044	0	0.00107124	0.00107785	0.11552	0.0597257	0.56	0.0573104	1	10	8.46535	280.773	0.581083
GS136	Saline	South Atlantic Ocean:Open Ocean:Equator sample, international water	Open Ocean	Tropical	Marine	–0.387233333	–23.6356	41887	59556	2	26.3	37.1	5.8	0.73	0.26	0	0.0116044	0.00900221	0.0284721	0.0107817	0.57	0.0573104	1	0	8.25101	273.194	0.563917
GS138	Saline	North Atlantic Ocean:Open Ocean:international water	Open Ocean	Tropical	Marine	4.72223	–28.82106667	44227	58970	1.8	28.2	36.1	3.5	0.61	0.093	0	0.000788994	0.00149434	0.134117	0.070981	0.63	0.133071	4	17	10.8658	227.001	0.82975
GS140	Saline	North Atlantic Ocean:Open Ocean:international water	Open Ocean	Tropical	Marine	8.39723	–34.8069	37317	56762	1.8	28.2	36.8	5.3	0.61	0.045	0	0.00155588	0.00193384	0.168612	0.0885882	0.63	0.0573104	1	40	12.8059	241.617	0.802167
GS142	Saline	North Atlantic Ocean:Open Ocean:international water	Open Ocean	Tropical	Marine	10.7063	–41.57666667	43989	67564	1.8	28.3	35.7	3.9	1.4	0.021	0	0.0107583	0.00944449	0.0472224	0.0214129	0.64	0.114621	3	50	9.97523	252.626	0.705167
GS144	Saline	North Atlantic Ocean:Open Ocean:international water	Open Ocean	Tropical	Marine	14.4916	–52.53036667	61054	100998	1.8	27.4	36.4	2.8	1.3	0.025	0	0.0137932	0.0169086	0.0983892	0.0326189	0.68	0.0573104	1	52	7.41902	272.653	0.56075
GS146	Saline	North Atlantic Ocean:Eastern Caribbean Marine Ecoregion:Puerto Rico Waters, Puerto Rico, USA	Open Ocean	Tropical	Marine	19.611	–66.13	42033	57872	2	26.7	36.7	4.8	1.7	0.16	0	0.000325932	0.0012702	0.00677439	0.00282266	0.69	0.0908348	2	39	6.6118	262.549	0.5195
GS147	Saline	North Atlantic Ocean:Floridian Marine Ecoregion:12mi off the coast of Florida in the Gulf Stream, FL, USA	Coastal	Temperate	Marine	26.712	–79.79566667	54805	81552	1.8	24.1	37.3	7.5	0.35	0.052	0	0.450353	0.268508	0.639969	0.0030031	0.66	0.551879	41	23	13.0074	219.963	0.620083
GS201	Saline	North Atlantic Ocean:Gulf of Maine/Bay of Fundy Marine Ecoregion:Mannmoy Island, off Cape Cod, MA, USA	Coastal	Temperate	Marine	41.5613	–69.96333333	23330	27446	1	16.5	32.8	6.4	0.85	0.081	0	0.755692	0.189039	0.901648	0.0177868	0.47	0.215725	3	12	13.8881	180.808	0.61825
GS202	Saline	North Atlantic Ocean:Gulf of Maine/Bay of Fundy Marine Ecoregion:between Little and Big Green Island, ME, USA	Coastal	Temperate	Marine	43.8733	–69.056	20696	27438	1	14.5	32.5	7	0.24	0.051	0	1.37069	0.336476	0.365442	0.0347744	0.39	0.354111	1	31	14.8623	169.8	0.624667
GS203	Saline	North Atlantic Ocean:Gulf of Maine/Bay of Fundy Marine Ecoregion:off Rockland, ME, USA	Coastal	Temperate	Marine	44.1077	–69.05533333	19103	23814	1.2	15.9	30.1	7.8	0.24	0.19	1.34	1.8679	0.378474	0.495827	0.0334543	0.39	0.400747	2	13	14.7971	166.373	0.61875
GS204	Saline	North Atlantic Ocean:Gulf of Maine/Bay of Fundy Marine Ecoregion:Boston Harbor, Boston, MA, USA	Coastal	Temperate	Marine	42.352	–70.98666667	20947	27340	0.98	17.2	32.3	9.5	3.7	0.18	0.16	1.03321	0.242874	1.11752	0.0263546	0.43	0.273279	1	6	13.3517	173.409	0.56575
GS205	Saline	North Atlantic Ocean:Gulf of Maine/Bay of Fundy Marine Ecoregion:off Cape Cod Bay, MA, USA	Coastal	Temperate	Marine	41.9793	–70.19833333	20342	28146	1	20	32.2	6.6	1.1	0.087	0	0.852558	0.21327	1.01722	0.0200667	0.43	0.392821	3	19	13.4923	180.266	0.578333
GS215	Saline	North Atlantic Ocean:Virginian Marine Ecoregion:Between USA and Bermuda	Open Ocean	Temperate	Marine	35.951	–72.42733333	37981	45636	1	21.1	40.7	5.1	0.46	0.47	0	0.143728	0.00840369	0.0135752	0.0810398	0.69	0.190381	9	26	12.3013	186.221	0.79075
GS216	Saline	North Atlantic Ocean:Open Ocean:Midway between USA and Bermuda	Open Ocean	Temperate	Marine	34.8427	–69.026	23549	27048	0.91	21.9	36.6	5	0.55	0.076	0	0.005073	0.0298969	0.417837	0.0167475	0.69	0.133071	4	40	11.7165	191.995	0.762333
GS217	Saline	North Atlantic Ocean:Open Ocean:Between Bermuda and US Virgin Islands	Open Ocean	Temperate	Marine	26.2673	–64.214	24208	27894	1	24.9	40.7	4.9	1	0.16	0	0.0113769	0.00970114	0.110301	0.0291034	0.68	0.148145	5	31	13.7172	237.827	0.542167
GS218	Saline	North Atlantic Ocean:Open Ocean:Between Bermuda and US Virgin Islands	Open Ocean	Tropical	Marine	22.316	–64.816	22036	26896	0.89	26.4	39.3	4.8	0.84	0.086	0	0.0153511	0.0494907	0.398593	0.0365994	0.69	0.133071	4	51	10.5097	254.429	0.489083
GS219	Saline	North Atlantic Ocean:Eastern Caribbean Marine Ecoregion:US Virgin Islands, USA	Reef	Tropical	Marine	18.3131	–64.82726667	21236	28218	4.6	26.1	39.3	5.6	1.6	0.32	0.087	0.188292	0.11001	0.108176	5.09543e-05	0.68	0.472442	12	46	6.31447	257.678	0.51475
GS220	Saline	North Atlantic Ocean:Eastern Caribbean Marine Ecoregion:US Virgin Islands, USA	Other: Sea Grass Sample	Tropical	Non-marine	18.3333	–64.79333333	22465	28132	4.6	26.2	39.2	5.6	1.6	0.2	0.087	0.188292	0.11001	0.108176	5.09543e-05	0.68	0.518065	22	42	6.27826	257.678	0.51475
GS221	Saline	North Atlantic Ocean:Eastern Caribbean Marine Ecoregion:US Virgin Islands, USA	Other: Mangrove	Tropical	Non-marine	18.3585	–64.71813333	23441	28106	0.58	26.3	39.1	4.8	1.6	1.7	0.087	0.188292	0.11001	0.108176	5.09543e-05	0.68	0.487417	17	32	6.24616	259.843	0.53825
GS222	Saline	North Atlantic Ocean:Eastern Caribbean Marine Ecoregion:US Virgin Islands, USA	Other: Mangrove	Tropical	Non-marine	18.3679	–64.90363333	19721	25798	0.3	25.5	36.9	3.2	0.31	3.4	0.088	0.183551	0.107241	0.105453	4.96715e-05	0.68	0.484261	15	44	6.22976	257.678	0.51475
GS223	Saline	North Atlantic Ocean:Eastern Caribbean Marine Ecoregion:Phosphorescent bay, Mosquito Bay, on the island of Vieques, Puerto Rico, USA	Other: Bioluminescent Bay	Tropical	Non-marine	18.1074	–65.45923333	33288	46544	0.32	25.1	39.1	5.5	3.7	0.59	0	0.266358	0.19076	0.328423	0.000163043	0.67	0.40586	4	36	6.46635	255.151	0.51075
GS224	Saline	Caribbean Sea:Southwestern Caribbean Marine Ecoregion:92mi N of Panama Canal	Open Ocean	Tropical	Marine	10.7075	–80.29033333	20207	26406	0.92	26.6	40.2	3.5	0.59	0.35	0	0.000768307	0.461925	0.00166931	0.000890299	0.59	0.160891	6	31	10.2452	231.873	0.790667
GS226	Freshwater	Central America:Panama:Lake Gatun, Panama	Fresh Water	Tropical	Non-marine	9.18297	–79.83683333	22182	26368	1.1	27.2	0.06	6.65	156.7	0.24	0.13	0.533816	0.0406849	5.51178	0.0235153	0.59	0.392199	8	0	11.3715	212.384	0.697333
GS237	Saline	North Pacific Ocean:Panama Bight Marine Ecoregion:(sick sample) off Panama City, Panama	Open Ocean	Tropical	Marine	8.131	–79.71733333	36592	47056	1	27.1	35.2	4.5	0.67	0.23	0	0.824979	0.0447043	7.93962	0.0254385	0.59	0.445538	11	0	12.38	219.602	0.64175
GS238	Saline	North Pacific Ocean:Chiapas-Nicaragua Marine Ecoregion:Nicaraguan EEZ	Open Ocean	Tropical	Marine	12.106	–88.01	36655	46272	2	26.6	36.7	4.8	0.88	1.3	0	0.278029	0.0975965	0.30233	0.0340538	0.61	0.0573104	1	0	9.48041	257.858	0.557583
GS239	Saline	North Pacific Ocean:Chiapas-Nicaragua Marine Ecoregion:El Salvador EEZ	Open Ocean	Tropical	Marine	12.6033	–89.189	35934	45758	1.4	28.1	37.6	3.9	0.32	0.21	0	0.997965	0.21802	0.360912	0.116613	0.52	0.114621	3	7	8.77871	252.446	0.544
GS240	Saline	North Pacific Ocean:Chiapas-Nicaragua Marine Ecoregion:Guatemalan EEZ	Open Ocean	Tropical	Marine	13.7567	–91.59133333	35287	44818	1	27.3	37.6	4.6	0.27	0.069	0	0.35904	0.00303984	0.00210762	0.000932217	0.53	0.207041	1	0	10.9024	243.241	0.437417
GS241	Saline	North Pacific Ocean:Chiapas-Nicaragua Marine Ecoregion:Coastal Oaxaca State, Mexico	Coastal	Tropical	Marine	16.045	–94.33666667	31702	46104	1.2	27.2	37.9	5.6	0.16	0.1	0	0.535479	0.0544745	0.238534	0.0569635	0.61	0.175148	1	0	11.9323	238.911	0.42275
GS242	Saline	North Pacific Ocean:Mexican Tropical Pacific Marine Ecoregion:Coastal Oaxaca State, Mexico	Coastal	Tropical	Marine	15.6977	–96.79533333	34827	47056	1.2	26.8	38.2	4.9	0.43	0.17	0	1.00798	0.0793991	0.3816	0.0876889	0.63	0.211504	1	0	11.5358	252.266	0.41775
GS243	Saline	North Pacific Ocean:Mexican Tropical Pacific Marine Ecoregion:Acapulco Harbor, Acapulco, Mexico	Harbor	Tropical	Marine	16.8617	–99.86266667	35040	45412	1.2	26.1	38.3	4.4	0.26	0.23	0	1.21921	0.104364	0.459051	0.103006	0.58	0.268971	5	2	10.1113	254.068	0.387583
GS244	Saline	North Pacific Ocean:Mexican Tropical Pacific Marine Ecoregion:Coastal Michoacan State, Mexico	Coastal	Tropical	Marine	18.116	–103.1153333	34989	44314	1.2	25.6	38.4	3.8	0.57	0.077	0	0.824274	0.0636619	0.28284	0.0643635	0.58	0.229242	15	11	12.0651	250.279	0.369417
GS246	Saline	Gulf of California:Cortezian Marine Ecoregion:Mazatlan harbor, Mazatlan, Mexico	Harbor	Tropical	Marine	23.2217	–106.4596667	33808	43874	1.2	20.7	39.4	4.3	2.8	0.81	0.3	0.520115	0.0592603	0.195119	0.0491318	0.62	0.0573104	1	10	10.7341	250.821	0.404417
GS247	Saline	Gulf of California:Cortezian Marine Ecoregion:Bahia de Loreto National Park, Mexico	Coastal	Temperate	Marine	25.7008	–111.1671333	34444	45198	1.2	18.5	37	5	1.4	1	0.34	0.309753	0.0376934	2.6543	0.0197418	0.53	0.227566	2	27	8.42981	255.512	0.294917
GS249	Hypersaline	Mexico:Baja California Sur:Isla Carmen, Loreto Municipality, Mexico	Hypersaline Pond	Temperate	Non-marine	26.0122	–111.1046	28418	46748	0.15	24.4	154	0.05	70	1.4	0	0.30216	0.0367693	2.58923	0.0192578	0.53	0.270555	4	25	8.65316	257.677	0.270833
GS250	Saline	Mexico:Baja California Sur:Isla San Jose, La Paz, Mexico	Other: Mangrove	Temperate	Non-marine	24.8935	–110.572	34970	46408	0.3	22.4	33.3	3.1	5.6	1.7	0.55	0.401189	0.0442	2.65061	0.0192353	0.55	0.239878	3	9	8.4787	260.744	0.289
GS251	Saline	Mexico:Baja California Sur:Isla Espirito Santo, La Paz, Mexico	Other: Tidal Pond	Temperate	Non-marine	24.4403	–110.3619667	24280	44796	1	21.5	34.8	9.6	2.6	0.21	0.16	0.382793	0.0421733	2.52907	0.0183533	0.55	0.183291	1	1	8.51957	261.467	0.303833
GS252	Saline	Gulf of California:Cortezian Marine Ecoregion:Just off beach, Cabo San Lucas, Mexico	Coastal	Tropical	Marine	22.8883	–109.9078	37134	44396	1.1	22.2	34.5	6.2	0.86	0.36	0.051	0.561757	0.0473139	0.471451	0.0271504	0.55	0.32692	10	0	9.39916	263.992	0.341083
GS253	Saline	North Pacific Ocean:Magdalena Transition Marine Ecoregion:Off coast, Baja California Sur,Mexico	Open Ocean	Temperate	Marine	25.2576	–112.8753333	34725	42968	1.1	18	34.9	6.2	0.87	0.23	0.088	0.424546	0.074155	3.95395	0.00992361	0.51	0.198261	10	3	9.76274	256.595	0.4705
GS254	Saline	North Pacific Ocean:Southern California Bight Marine Ecoregion:Off coast, Baja California Norte,Mexico	Open Ocean	Temperate	Marine	30.5815	–116.6383667	34476	43900	1.1	15	33.5	3.4	1.6	0.24	0.026	0.0266524	0.0251727	2.45085	0.00627089	0.5	0.267733	7	0	12.1594	229.708	0.631917
GS257	Saline	North Pacific Ocean:Southern California Bight Marine Ecoregion:Santa Monica Basin, Los Angeles, CA, USA	Open Ocean	Temperate	Marine	33.6517	–118.9677778	33143	44916	3	18.7	34.9	5.6	1.2	0	0.22	0.385372	0.269497	1.60368	0.0115863	0.5	0.438282	3	0	14.2666	235.302	0.498333
GS258	Saline	North Pacific Ocean:Southern California Bight Marine Ecoregion:Off California coast	Open Ocean	Temperate	Marine	32.5008	–121.9152778	35528	45162	3	14.7	33	5.5	0.4	2.7	0.42	4.11099e-05	8.61725e-05	0.0195612	0.00202505	0.51	0.160891	6	21	9.97498	210.22	0.673917
GS259	Saline	North Pacific Ocean:Southern California Bight Marine Ecoregion:300mi off California coast	Open Ocean	Temperate	Marine	31.9969	–124.18	36394	45676	2	17.3	33	5.7	2.1	0.3	0.33	0.00211835	0.00716671	0.103765	0.0420854	0.51	0.133071	4	14	10.0894	212.745	0.724333
GS260	Saline	North Pacific Ocean:Southern California Bight Marine Ecoregion:Off California coast	Open Ocean	Temperate	Marine	33.0439	–122.1783333	6392	44720	2	14.6	33	6.1	2.3	2.9	0.49	3.80429e-05	7.97436e-05	0.00462513	0.00187398	0.5	0.114621	3	1	10.0291	210.041	0.6565
GS299	Saline	North Pacific Ocean:Puget Trough/Georgia Basin Marine Ecoregion:South of Desolation Sound, BC, Canada	Coastal	Temperate	Marine	50.0703	–124.8513	30252	44834	1.2	17	32	6.7	7.4	0.072	0.088	0.12614	0.0350828	0.12361	0.00407577	0.48	0.296791	1	30	12.6148	124.509	0.73825
GS300	Saline	North Pacific Ocean:North American Pacific Fijordland Marine Ecoregion:Johnstone Strait, BC, Canada	Coastal	Temperate	Marine	50.5099	–126.4975333	35784	45540	1.2	10.5	32.3	3.45	19.7	15.3	1.3	0.0975719	0.0248115	0.0874292	0.00296589	0.48	0.612863	23	0	12.4811	119.637	0.800833
GS301	Saline	North Pacific Ocean:North American Pacific Fijordland Marine Ecoregion:Mouth of Smith Sound, Queen Charlotte Strait, BC, Canada	Coastal	Temperate	Marine	51.314	–127.8683333	33653	43566	1.2	10.6	32.3	3.4	9.6	9.5	0.7	0.1546	0.0420298	0.138054	0.00597412	0.39	0.348074	4	10	13.9387	115.306	0.812333
GS262	Saline	North Pacific Ocean:Southern California Bight Marine Ecoregion:Off California coast	Open Ocean	Temperate	Marine	33.1503	–123.2177778	34613	44218	1	17.4	33	5.6	2.2	0	0.31	5.46317e-05	0.000114516	0.00830241	0.00269113	0.5	0.114621	3	10	9.68489	210.401	0.67
GS263	Saline	North Pacific Ocean:Northern California Marine Ecoregion:Near California shore	Coastal	Temperate	Marine	34.7175	–121.5358333	33991	42716	2	15.5	33.7	7	3.6	1.6	0.49	0.0738789	0.0334872	0.340719	0.00102086	0.49	0.24345	18	3	9.13037	211.843	0.60075
GS302	Saline	North Pacific Ocean:North American Pacific Fijordland Marine Ecoregion:SE corner of Swindle Island, Finlayson Channel, BC, Canada	Coastal	Temperate	Marine	52.4737	–128.4713	31689	45306	1.1	12.1	32.1	4.9	1.2	0.065	0.054	0.125198	0.0331408	0.115441	0.00513583	0.43	0.309109	7	1	14.2421	115.306	0.8305
GS277	Saline	North Pacific Ocean:Northern California Marine Ecoregion:MBARI Station 67-155, West of Channel Islands, CA, USA	Open Ocean	Temperate	Marine	33.2867	–129.4283333	36659	46030	58	13.1	32.2	5.7	3	0.31	0.5	0.00312343	0.0072968	0.0921972	0.0477296	0.52	0.114621	3	8	12.8833	200.475	0.791583
GS264	Saline	North Pacific Ocean:Northern California Marine Ecoregion:Avila Beach, San Luis Opispo, CA, USA	Coastal	Temperate	Marine	35.0836	–120.7680556	33171	45364	2	13.7	33.8	6.4	8.9	5.9	0.65	0.14505	0.0940101	0.640704	0.00296261	0.47	0.421071	4	0	12.9764	225.377	0.439083
GS278	Saline	North Pacific Ocean:Northern California Marine Ecoregion:MBARI Station 67-115, West of Channel Islands, CA, USA	Open Ocean	Temperate	Marine	34.4122	–126.45516	35121	42912	79	13.5	32.9	5.7	4.6	2	0.58	0.00169086	0.00498411	0.0709916	0.0355916	0.51	0.133071	4	31	11.4924	203.182	0.739167
GS305	Saline	North Pacific Ocean:North American Pacific Fijordland Marine Ecoregion:Stevens Passage, AK, USA	Coastal	Temperate	Marine	57.6442	–133.7573333	31326	45918	1	15	31.9	4.9	6.9	1	0.036	0.142371	0.0194792	0.138392	0.00015036	0.36	0.265537	5	0	13.823	86.0717	0.873583
GS306	Saline	North Pacific Ocean:North American Pacific Fijordland Marine Ecoregion:Icy Strait, AK, USA	Coastal	Temperate	Marine	58.2143	–135.2736667	30699	46254	1	12	31.9	7.1	3.2	0.055	0.018	0.141997	0.0191428	0.124279	0.000131365	0.42	0.331249	3	30	14.7307	85.1708	0.8905
GS265	Saline	North Pacific Ocean:Southern California Bight Marine Ecoregion:Off the coast between Tijuana, Mexico and San Diego, CA, USA	Coastal	Temperate	Marine	31.2868	–120.9193667	35735	44730	5	17.8	33.4	5.7	1.9	0.31	0.29	5.06126e-05	0.000106091	0.0207939	0.0024401	0.51	0.0573104	1	5	9.81602	211.302	0.68625
GS307	Saline	North Pacific Ocean:North American Pacific Fijordland Marine Ecoregion:Glacier Bay, Willoughby Island, AK, USA	Coastal	Temperate	Marine	58.5504	–136.0594667	32990	45724	1	8.3	32.2	5.57	16.5	8.9	0.54	0.158311	0.0232272	0.13601	0.000133082	0.42	0.272539	1	5	15.5691	85.17	0.886583
GS266	Saline	North Pacific Ocean:Southern California Bight Marine Ecoregion:Off the coast between Tijuana, Mexico and San Diego, CA, USA	Coastal	Temperate	Marine	31.1859	–120.9259	36452	43646	62	13.7	33.3	5.2	2.2	7	0.3	5.06126e-05	0.000106091	0.0207939	0.0024401	0.51	0.114621	3	4	9.75388	212.386	0.695
GS308	Saline	North Pacific Ocean:North American Pacific Fijordland Marine Ecoregion:Glacier Bay, Lamplugh Glacier, AK, USA	Coastal	Temperate	Marine	58.9203	–136.946	28930	45012	1.1	3.7	34.1	6	7.9	2.4	0.94	0.251059	0.0309468	0.189203	0.00015096	0.42	0.113355	1	0	16.0222	90.4033	0.8495
GS309	Saline	North Pacific Ocean:North American Pacific Fijordland Marine Ecoregion:Glacier Bay, North Sandy Cove, AK, USA	Coastal	Temperate	Marine	58.7225	–135.9865667	34071	47500	0.73	8.8	32.2	5.9	13.5	9.6	0.71	0.146418	0.0238417	0.109818	0.000149892	0.42	0.125385	1	45	15.7553	85.17	0.862583
GS267	Saline	North Pacific Ocean:Open Ocean:Off the California coast along US/Mexico border	Coastal	Temperate	Marine	30.1694	–122.9318	32397	44208	5	19.6	33.1	5.5	2	0.11	0.28	0.00811752	0.0128798	0.0903329	0.0466459	0.5	0.160891	6	0	7.9601	216.716	0.728917
GS268	Saline	North Pacific Ocean:Open Ocean:Off the California coast along US/Mexico border	Coastal	Temperate	Marine	30.1957	–122.9364667	38305	44692	110	15.1	33.6	5.7	3.5	2.1	0.3	0.00811752	0.0128798	0.0903329	0.0466459	0.5	0.171931	7	0	7.97169	216.716	0.728917
GS269	Saline	North Pacific Ocean:Open Ocean:Off the California coast along US/Mexico border	Coastal	Temperate	Marine	29.8537	–123.5847333	33732	44090	10	19.2	33.3	5.5	1.5	0.061	0.3	0.00380393	0.0127059	0.182335	0.0510092	0.5	0.218201	13	0	8.50527	217.437	0.711917
GS270	Saline	North Pacific Ocean:Open Ocean:Off the California coast along US/Mexico border	Coastal	Temperate	Marine	29.8585	–123.5994667	38491	44994	110	14.8	33.6	5.6	2.3	2	0.2	0.00380393	0.0127059	0.182335	0.0510092	0.5	0.212074	12	0	8.50906	217.437	0.711917
GS271	Saline	North Pacific Ocean:Southern California Bight Marine Ecoregion:South of San Clemente Island, CA, USA	Coastal	Temperate	Marine	32.5122	–118.2157333	29070	38444	30	13.1	33.6	5.5	1.4	4.2	0.3	0.274728	0.123255	3.06329	0.00790216	0.5	0.241036	3	1	13.1671	226.46	0.52375
GS272	Saline	North Pacific Ocean:Southern California Bight Marine Ecoregion:South of San Clemente Island, CA, USA	Coastal	Temperate	Marine	32.5277	–118.2188	31713	42822	10	19.5	33.6	5.4	1.2	0.1	0.2	0.1449	0.0866777	1.57915	0.00266652	0.5	0.241202	3	3	13.1584	226.46	0.52375
GS320	Saline	North Pacific Ocean:Puget Trough/Georgia Basin Marine Ecoregion: Puget Sound N of Bainbridge Island, Seattle, WA, USA	Coastal	Temperate	Marine	47.7147	–122.4723667	31873	45668	1.2	14.5	29.8	9.7	27.2	20.6	1.6	0.401955	0.0730014	2.5516	0.00663547	0.48	0.38819	2	5	13.6711	142.191	0.7165
GS310	Saline	North Pacific Ocean:Oregon, Washington, Vancouver Coast and Shelf Marine Ecoregion:Off coast of Newport Line, OR, USA	Coastal	Temperate	Marine	44.6622	–124.4644444	19111	27192	82	8.8	33.2	4.7	22.8	17.7	1.5	0.475763	0.062571	3.3362	0.005019	0.5	0.294203	2	27	13.6791	165.108	0.72175
GS311	Saline	North Pacific Ocean:Oregon, Washington, Vancouver Coast and Shelf Marine Ecoregion:Off Oregon coast, OR, USA	Coastal	Temperate	Marine	45.4842	–124.9202778	34635	44140	1200	3.3	34.3	0.31	132	42.4	3.4	0.386989	0.0427637	1.9762	0.00372117	0.5	0.313291	7	29	13.577	158.252	0.782333
GS312	Saline	North Pacific Ocean:Oregon, Washington, Vancouver Coast and Shelf Marine Ecoregion:Off N Oregon coast, OR, USA	Coastal	Temperate	Marine	46.1731	–124.2827778	23719	28354	15	15	32	5.8	10	2.7	0.62	0.490281	0.0641747	1.98902	0.00592618	0.48	0.305184	2	26	13.0091	153.199	0.775083
GS321	Saline	North Pacific Ocean:Puget Trough/Georgia Basin Marine Ecoregion: Puget Sound, Gedney Island, WA, USA	Coastal	Temperate	Marine	48.0488	–122.3134667	30723	44382	1.3	15.6	27.5	9.8	8.6	0.52	0.27	0.366172	0.0398192	2.54347	0.00468264	0.48	0.333183	1	64	13.3388	142.912	0.74325
GS322	Saline	North Pacific Ocean:Oregon, Washington, Vancouver Coast and Shelf Marine Ecoregion:26mi W of Cape Elizabeth, WA, USA	Coastal	Temperate	Marine	47.1217	–124.865	35739	44600	1.1	17	32.2	10	10.4	0.01	0	0.501805	0.0548465	2.98848	0.00430643	0.48	0.37918	6	23	13.3927	148.325	0.807417
GS323	Saline	North Pacific Ocean:Oregon, Washington, Vancouver Coast and Shelf Marine Ecoregion:2mi W of coast, near Coos Bay, OR, USA	Coastal	Temperate	Marine	43.1833	–124.4768	33234	44936	1.5	10.5	34.4	7.8	16.2	16.2	1.3	0.26972	0.038454	1.93438	0.00314804	0.51	0.388082	2	27	14.3587	177.92	0.629917
GS324	Saline	North Pacific Ocean:Oregon, Washington, Vancouver Coast and Shelf Marine Ecoregion:Punta Gorda Tolo Bank, CA, USA	Open Ocean	Temperate	Marine	39.9087	–124.3586667	31466	44582	1.2	12.1	34.1	6.7	8.6	9.2	0.58	0.202582	0.103133	0.735215	0.00458679	0.48	0.366361	18	8	14.0619	198.31	0.61475
GS313	Saline	North Pacific Ocean:Oregon, Washington, Vancouver Coast and Shelf Marine Ecoregion:Mouth of Columbia River estuary, Astoria, OR, USA	Estuary	Temperate	Non-marine	46.2592	–123.9866667	36852	43276	16	9.5	32.8	5.5	18.1	10.2	1.2	0.465005	0.0608662	1.88648	0.00562066	0.48	0.350675	3	46	12.8256	146.162	0.761167
GS325	Saline	North Pacific Ocean:Northern California Marine Ecoregion:Under Golden Gate Bridge, San Francisco, CA, USA	Bay	Temperate	Marine	37.828	–122.4916667	30026	44278	1.1	16.5	33.1	4.78	25	10.9	1.3	0.163102	0.123831	0.36447	0.00527684	0.45	0.630362	8	23	14.5118	211.843	0.3295
GS326	Saline	North Pacific Ocean:Northern California Marine Ecoregion:16mi W of San Francisco, CA, USA	Coastal	Temperate	Marine	37.697	–122.6016667	28201	43926	0.91	16.2	34.3	17.5	6	0.052	0.099	0.258056	0.127473	0.542616	0.00256837	0.45	0.557576	5	20	14.1472	208.595	0.548917
GS327	Saline	North Pacific Ocean:Northern California Marine Ecoregion:16mi W of coast near Lompoc, CA, USA	Coastal	Temperate	Marine	34.6527	–120.973	34067	45422	0.91	15	34.4	4.8	2.1	5.1	0.16	0.0953463	0.0508294	0.336706	0.000905567	0.49	0.377354	10	0	10.0447	222.49	0.549333
