# Supplementary material for: Biogeographic and Evolutionary Patterns of Trace Element Utilization in Marine Microbial World
Source: Genomics Proteomics Bioinformatics. 2021 Feb 23;19(6):958–72. doi: 10.1016/j.gpb.2021.02.003 (PMC9402790; doi:10.1016/j.gpb.2021.02.003)
Supplement: Supplementary Table S2 [file mmc11.xls]

## Sheet: Sheet1
Table S2 Distribution of cuproprotein genes in GOS samples
Note: cuproprotein-rich and cuproprotein-poor samples are highlighted in red and blue, respectively.
Sample ID	Number of cuproprotein genes	Cytochrome c oxidase subunit I	Cytochrome c oxidase subunit II	Plastocyanin family	Cu-Zn superoxide dismutase	Azurin family	NADH dehydrogenase 2	Multicopper oxidase family	Copper amine oxidase	Nitrite reductase	Tyrosinase	Particulate methane monooxygenase	Nitrous oxide reductase	Nitrosocyanin
GS00B	190	92	68	4	5	11	2	3	1	1	1	1	1	0
GS00C	188	90	62	7	7	15	2	2	1	1	0	1	0	0
GS00D	204	96	72	8	8	11	2	1	1	1	3	1	0	0
GS01C	70	37	25	5	1	1	1	0	0	0	0	0	0	0
GS002	64	29	21	3	8	3	0	0	0	0	0	0	0	0
GS003	36	13	12	4	5	1	0	1	0	0	0	0	0	0
GS004	26	9	8	3	2	1	2	0	1	0	0	0	0	0
GS005	21	6	6	3	0	1	2	1	0	1	1	0	0	0
GS006	29	14	9	2	3	0	0	0	0	0	0	1	0	0
GS007	34	14	11	2	4	0	1	0	1	1	0	0	0	0
GS008	76	35	25	0	8	2	3	1	1	1	0	0	0	0
GS009	38	18	7	3	2	3	1	0	0	2	0	2	0	0
GS010	42	18	14	1	7	0	2	0	0	0	0	0	0	0
GS011	91	40	29	1	11	1	5	2	1	0	1	0	0	0
GS012	63	23	20	2	9	1	3	0	2	2	1	0	0	0
GS013	59	29	15	2	7	5	1	0	0	0	0	0	0	0
GS014	95	42	32	12	6	1	0	1	1	0	0	0	0	0
GS015	62	24	29	3	2	3	0	0	0	0	1	0	0	0
GS016	77	40	24	6	4	3	0	0	0	0	0	0	0	0
GS017	138	67	41	19	4	2	0	2	1	1	0	1	0	0
GS018	92	44	32	10	2	2	0	0	2	0	0	0	0	0
GS019	72	35	26	4	4	0	1	1	1	0	0	0	0	0
GS020	100	35	34	10	5	0	4	1	1	1	7	1	1	0
GS021	80	32	32	9	3	2	0	1	0	1	0	0	0	0
GS022	69	25	23	11	6	3	0	1	0	0	0	0	0	0
GS023	86	33	31	14	2	3	1	1	1	0	0	0	0	0
GS026	64	23	25	12	2	1	0	1	0	0	0	0	0	0
GS027	160	71	48	19	11	7	2	0	2	0	0	0	0	0
GS028	132	57	47	13	9	4	1	1	0	0	0	0	0	0
GS029	86	33	34	11	5	3	0	0	0	0	0	0	0	0
GS030	184	86	72	5	7	7	2	1	4	0	0	0	0	0
GS031	284	150	87	14	11	10	1	0	1	6	1	2	0	1
GS032	67	26	19	2	2	2	1	7	0	2	0	0	5	1
GS033	92	31	33	6	12	1	3	4	1	0	0	0	1	0
GS034	96	35	35	20	2	2	1	0	1	0	0	0	0	0
GS035	91	49	22	9	4	6	1	0	0	0	0	0	0	0
GS036	66	28	18	13	3	1	2	0	1	0	0	0	0	0
GS037	43	19	17	1	2	2	0	0	2	0	0	0	0	0
GS038	91	46	32	6	1	5	0	0	0	0	1	0	0	0
GS039	80	40	25	5	6	3	1	0	0	0	0	0	0	0
GS040	67	31	24	7	3	1	0	0	1	0	0	0	0	0
GS041	75	30	28	8	4	4	0	0	1	0	0	0	0	0
GS042	52	30	14	3	3	1	0	0	0	1	0	0	0	0
GS043	76	35	27	9	1	1	1	0	2	0	0	0	0	0
GS044	54	25	15	9	2	3	0	0	0	0	0	0	0	0
GS045	58	25	17	12	0	3	1	0	0	0	0	0	0	0
GS046	44	24	16	3	0	0	1	0	0	0	0	0	0	0
GS047	115	54	40	8	7	5	0	1	0	0	0	0	0	0
GS048	56	26	21	4	2	2	0	1	0	0	0	0	0	0
GS049	55	25	20	5	3	0	1	0	0	0	1	0	0	0
GS050	62	30	17	12	1	0	0	1	0	0	1	0	0	0
GS051	125	37	40	36	8	2	0	1	1	0	0	0	0	0
GS052	39	18	15	4	1	1	0	0	0	0	0	0	0	0
GS055	27	9	13	2	2	1	0	0	0	0	0	0	0	0
GS058	90	42	29	9	4	4	0	2	0	0	0	0	0	0
GS062	38	18	12	3	3	1	0	1	0	0	0	0	0	0
GS066	34	18	12	1	1	1	0	1	0	0	0	0	0	0
GS069	85	43	32	4	1	2	1	0	0	1	1	0	0	0
GS070	65	29	24	3	3	2	0	1	1	0	1	1	0	0
GS072	48	23	14	3	4	1	2	0	0	0	1	0	0	0
GS076	94	41	33	1	7	2	1	3	3	1	1	1	0	0
GS078	49	18	21	3	2	3	0	1	1	0	0	0	0	0
GS080	53	25	19	1	2	1	2	1	1	0	1	0	0	0
GS082	74	39	26	2	5	2	0	0	0	0	0	0	0	0
GS083	49	26	15	5	1	1	0	1	0	0	0	0	0	0
GS084	29	9	3	9	2	2	1	0	0	1	0	0	2	0
GS086	60	19	22	1	13	2	1	1	1	0	0	0	0	0
GS088	41	16	6	13	0	1	0	1	1	1	1	0	1	0
GS089	53	23	17	0	7	3	1	1	0	0	0	0	1	0
GS090	75	40	19	4	11	1	0	0	0	0	0	0	0	0
GS091	50	29	14	1	3	1	0	0	1	0	0	0	1	0
GS093	119	48	35	9	15	3	1	3	2	1	0	2	0	0
GS094	32	11	13	3	2	1	0	1	0	0	1	0	0	0
GS098	41	15	13	7	3	1	0	2	0	0	0	0	0	0
GS099	87	41	32	10	1	1	1	0	0	1	0	0	0	0
GS100	94	40	32	5	11	2	1	2	0	0	0	0	0	1
GS102	94	40	35	2	8	4	0	1	2	1	0	1	0	0
GS103	41	13	13	5	4	4	1	1	0	0	0	0	0	0
GS108	24	13	8	1	1	0	0	0	1	0	0	0	0	0
GS109	53	26	16	7	2	1	1	0	0	0	0	0	0	0
GS110	60	26	21	10	2	1	0	0	0	0	0	0	0	0
GS111	43	17	19	2	2	3	0	0	0	0	0	0	0	0
GS112	74	38	24	6	4	1	0	0	1	0	0	0	0	0
GS113	73	35	26	6	3	2	1	0	0	0	0	0	0	0
GS114	147	74	45	11	7	6	2	2	0	0	0	0	0	0
GS115	38	16	13	6	3	0	0	0	0	0	0	0	0	0
GS116	35	15	14	3	2	1	0	0	0	0	0	0	0	0
GS117	166	76	53	16	14	4	0	2	1	0	0	0	0	0
GS119	52	26	21	4	0	0	1	0	0	0	0	0	0	0
GS120	36	18	13	4	0	0	1	0	0	0	0	0	0	0
GS121	67	33	23	4	2	4	0	1	0	0	0	0	0	0
GS122	65	32	18	5	7	2	0	1	0	0	0	0	0	0
GS123	85	40	28	5	5	3	2	1	1	0	0	0	0	0
GS124	73	40	25	4	1	1	0	0	0	0	0	2	0	0
GS125	120	51	45	6	8	5	3	1	0	1	0	0	0	0
GS126	74	34	21	3	9	5	0	1	0	0	0	1	0	0
GS128	102	47	43	6	2	2	2	0	0	0	0	0	0	0
GS130	69	28	29	2	3	4	2	1	0	0	0	0	0	0
GS132	90	40	30	6	3	8	1	1	0	0	1	0	0	0
GS134	72	31	22	8	5	3	2	1	0	0	0	0	0	0
GS136	48	27	16	4	1	0	0	0	0	0	0	0	0	0
GS138	41	19	15	2	4	0	0	0	0	0	0	0	0	1
GS140	36	19	9	2	2	1	0	1	1	1	0	0	0	0
GS142	49	24	18	3	1	1	0	0	1	0	0	0	1	0
GS144	69	34	20	6	5	2	0	1	1	0	0	0	0	0
GS146	43	22	20	1	0	0	0	0	0	0	0	0	0	0
GS147	71	35	27	4	3	2	0	0	0	0	0	0	0	0
GS148	85	44	24	7	5	3	2	0	0	0	0	0	0	0
GS149	70	30	25	4	4	3	0	1	3	0	0	0	0	0
GS201	17	9	7	0	1	0	0	0	0	0	0	0	0	0
GS202	9	4	2	0	3	0	0	0	0	0	0	0	0	0
GS203	13	1	6	3	2	0	0	0	1	0	0	0	0	0
GS204	13	7	4	1	1	0	0	0	0	0	0	0	0	0
GS205	14	3	1	9	1	0	0	0	0	0	0	0	0	0
GS215	34	16	9	3	3	1	0	1	0	1	0	0	0	0
GS216	19	4	10	1	2	0	0	1	0	1	0	0	0	0
GS217	23	14	4	2	1	1	0	1	0	0	0	0	0	0
GS218	18	7	7	2	2	0	0	0	0	0	0	0	0	0
GS219	10	4	3	3	0	0	0	0	0	0	0	0	0	0
GS220	13	6	4	1	2	0	0	0	0	0	0	0	0	0
GS221	18	10	5	1	1	0	0	1	0	0	0	0	0	0
GS222	16	5	5	2	2	1	1	0	0	0	0	0	0	0
GS223	32	17	10	2	2	1	0	0	0	0	0	0	0	0
GS224	24	13	9	1	0	1	0	0	0	0	0	0	0	0
GS226	11	7	4	0	0	0	0	0	0	0	0	0	0	0
GS237	29	15	10	2	1	0	0	0	1	0	0	0	0	0
GS238	27	12	14	0	0	0	0	0	0	1	0	0	0	0
GS239	25	9	7	6	2	1	0	0	0	0	0	0	0	0
GS240	30	11	14	0	2	0	1	1	1	0	0	0	0	0
GS241	22	10	8	1	2	0	0	0	1	0	0	0	0	0
GS242	27	10	10	6	1	0	0	0	0	0	0	0	0	0
GS243	28	19	6	1	1	1	0	0	0	0	0	0	0	0
GS244	32	11	15	5	0	0	0	0	1	0	0	0	0	0
GS246	33	16	10	3	3	0	0	0	1	0	0	0	0	0
GS247	27	11	13	1	0	1	0	0	0	0	0	1	0	0
GS249	14	6	3	3	0	0	0	0	0	1	0	0	1	0
GS250	17	7	9	0	1	0	0	0	0	0	0	0	0	0
GS251	27	13	9	0	5	0	0	0	0	0	0	0	0	0
GS252	30	18	6	3	0	2	0	0	1	0	0	0	0	0
GS253	25	13	7	3	0	0	0	0	0	1	1	0	0	0
GS254	37	20	9	3	2	3	0	0	0	0	0	0	0	0
GS257	28	11	14	1	1	0	1	0	0	0	0	0	0	0
GS258	22	9	8	2	3	0	0	0	0	0	0	0	0	0
GS259	40	20	11	3	5	1	0	0	0	0	0	0	0	0
GS260	4	1	1	0	1	0	0	0	0	0	1	0	0	0
GS262	33	15	11	3	3	1	0	0	0	0	0	0	0	0
GS263	29	12	10	1	4	2	0	0	0	0	0	0	0	0
GS264	34	17	7	2	4	1	3	0	0	0	0	0	0	0
GS265	37	18	13	2	2	2	0	0	0	0	0	0	0	0
GS266	31	12	12	1	3	3	0	0	0	0	0	0	0	0
GS267	33	12	16	2	2	0	1	0	0	0	0	0	0	0
GS268	34	18	10	4	0	1	0	1	0	0	0	0	0	0
GS269	25	9	13	0	1	2	0	0	0	0	0	0	0	0
GS270	34	15	13	3	2	0	0	1	0	0	0	0	0	0
GS271	33	16	9	2	4	2	0	0	0	0	0	0	0	0
GS272	30	14	11	1	3	1	0	0	0	0	0	0	0	0
GS277	30	13	11	3	1	2	0	0	0	0	0	0	0	0
GS278	30	13	13	1	2	1	0	0	0	0	0	0	0	0
GS299	23	11	3	4	4	0	0	0	0	0	1	0	0	0
GS300	20	8	10	0	1	0	0	0	1	0	0	0	0	0
GS301	29	14	11	0	1	2	0	0	0	0	0	1	0	0
GS302	25	16	4	1	2	1	1	0	0	0	0	0	0	0
GS305	26	11	7	0	7	0	0	1	0	0	0	0	0	0
GS306	27	11	4	1	11	0	0	0	0	0	0	0	0	0
GS307	32	17	7	5	2	1	0	0	0	0	0	0	0	0
GS308	25	12	6	1	2	1	2	0	0	0	0	0	1	0
GS309	29	12	8	3	3	2	0	0	0	1	0	0	0	0
GS310	24	10	3	2	1	2	0	0	1	2	1	1	1	0
GS311	25	13	3	1	1	0	0	2	0	4	0	1	0	0
GS312	23	10	6	5	1	0	0	0	1	0	0	0	0	0
GS313	31	9	12	2	5	1	0	0	1	0	0	1	0	0
GS320	34	16	11	0	2	2	0	0	0	2	1	0	0	0
GS321	36	16	8	5	7	0	0	0	0	0	0	0	0	0
GS322	41	17	10	5	7	0	0	2	0	0	0	0	0	0
GS323	29	12	11	1	3	0	1	0	0	1	0	0	0	0
GS324	30	12	9	2	4	2	1	0	0	0	0	0	0	0
GS325	25	13	6	1	5	0	0	0	0	0	0	0	0	0
GS326	25	11	8	0	5	0	0	0	0	1	0	0	0	0
GS327	37	23	9	2	2	1	0	0	0	0	0	0	0	0
Total number of sequences	9985	4536	3330	808	622	314	97	88	67	47	32	23	17	4
Total number of samples containing correponding cuproproteins	179	179	179	163	162	126	62	63	53	34	24	19	12	4
