# Supplementary material for: Biogeographic and Evolutionary Patterns of Trace Element Utilization in Marine Microbial World
Source: Genomics Proteomics Bioinformatics. 2021 Feb 23;19(6):958–72. doi: 10.1016/j.gpb.2021.02.003 (PMC9402790; doi:10.1016/j.gpb.2021.02.003)
Supplement: Supplementary Table S3 [file mmc12.xls]

## Sheet: Sheet1
Table S3 Distribution of molybdoprotein genes in GOS samples
Note: molybdoprotein-rich and molybdoprotein-poor samples are highlighted in red and blue, respectively.
Sample ID	Number of molybdoprotein genes	Xanthine oxidase	Dimethylsulfoxide reductase	Sulfite oxidase	Nitrogenase (Fe-Mo-binding protein)
GS00B	571	246	238	87	0
GS00C	628	294	235	99	0
GS00D	704	331	269	104	0
GS01C	127	46	59	22	0
GS002	127	44	51	32	0
GS003	98	34	42	22	0
GS004	60	20	25	15	0
GS005	38	15	18	5	0
GS006	73	24	26	23	0
GS007	66	23	26	17	0
GS008	292	134	108	50	0
GS009	95	43	42	10	0
GS010	183	71	73	39	0
GS011	244	81	93	70	0
GS012	184	70	72	42	0
GS013	316	141	121	54	0
GS014	232	97	92	43	0
GS015	197	91	69	37	0
GS016	233	113	90	30	0
GS017	427	205	155	67	0
GS018	304	138	121	45	0
GS019	177	88	52	37	0
GS020	404	206	141	57	0
GS021	208	87	79	42	0
GS022	150	70	47	33	0
GS023	186	77	77	32	0
GS026	108	40	43	25	0
GS027	339	116	136	87	0
GS028	281	89	113	79	0
GS029	158	59	60	39	0
GS030	352	112	163	77	0
GS031	757	322	300	135	0
GS032	162	63	56	43	0
GS033	341	150	109	80	2
GS034	165	64	65	36	0
GS035	179	58	85	36	0
GS036	132	46	55	31	0
GS037	84	27	39	18	0
GS038	149	54	60	35	0
GS039	144	48	52	44	0
GS040	134	47	56	31	0
GS041	96	44	33	19	0
GS042	117	45	43	29	0
GS043	88	30	34	24	0
GS044	104	46	34	24	0
GS045	82	27	29	26	0
GS046	39	17	10	12	0
GS047	178	81	64	33	0
GS048	148	57	70	21	0
GS049	130	57	52	21	0
GS050	111	48	46	17	0
GS051	281	112	114	55	0
GS052	100	48	37	15	0
GS055	119	57	44	18	0
GS058	334	167	126	41	0
GS062	122	63	40	19	0
GS066	150	62	60	28	0
GS069	286	114	120	52	0
GS070	185	84	63	37	1
GS072	197	83	84	30	0
GS076	277	112	110	55	0
GS078	234	105	92	37	0
GS080	243	97	95	51	0
GS082	319	130	140	49	0
GS083	154	63	56	35	0
GS084	111	44	38	29	0
GS086	216	101	84	31	0
GS088	134	28	63	43	0
GS089	83	35	29	19	0
GS090	311	120	147	44	0
GS091	268	123	94	51	0
GS093	434	195	169	69	1
GS094	140	50	64	25	1
GS098	138	63	49	26	0
GS099	228	102	87	39	0
GS100	297	150	103	44	0
GS102	332	171	115	46	0
GS103	114	50	42	22	0
GS108	122	63	42	17	0
GS109	129	56	51	22	0
GS110	151	63	61	27	0
GS111	90	47	29	14	0
GS112	169	71	71	27	0
GS113	184	80	77	27	0
GS114	452	222	161	69	0
GS115	141	60	51	30	0
GS116	118	45	46	27	0
GS117	540	234	216	90	0
GS119	112	49	49	14	0
GS120	88	35	36	17	0
GS121	263	125	97	41	0
GS122	235	100	97	38	0
GS123	331	157	122	52	0
GS124	248	100	102	46	0
GS125	439	176	192	71	0
GS126	302	120	130	52	0
GS128	302	97	146	59	0
GS130	155	61	68	26	0
GS132	258	102	95	61	0
GS134	198	78	87	33	0
GS136	117	58	40	19	0
GS138	118	62	39	17	0
GS140	119	42	48	29	0
GS142	152	74	63	15	0
GS144	193	80	81	32	0
GS146	169	91	59	19	0
GS147	235	96	92	47	0
GS148	200	94	69	36	1
GS149	212	92	77	43	0
GS201	60	26	22	12	0
GS202	54	25	20	9	0
GS203	42	15	19	8	0
GS204	57	17	28	12	0
GS205	23	8	9	6	0
GS215	128	60	46	22	0
GS216	83	34	37	12	0
GS217	38	18	17	3	0
GS218	49	20	24	5	0
GS219	30	12	12	6	0
GS220	82	31	35	16	0
GS221	90	34	45	11	0
GS222	59	20	30	9	0
GS223	105	46	37	22	0
GS224	59	33	16	10	0
GS226	73	38	27	8	0
GS237	125	62	47	16	0
GS238	98	45	36	17	0
GS239	91	36	42	13	0
GS240	112	43	49	20	0
GS241	94	42	39	13	0
GS242	103	49	36	18	0
GS243	93	35	37	21	0
GS244	86	32	35	19	0
GS246	93	40	35	18	0
GS247	123	54	53	16	0
GS249	58	10	26	22	0
GS250	99	35	46	17	1
GS251	61	18	29	14	0
GS252	105	45	42	18	0
GS253	119	41	51	27	0
GS254	79	24	36	19	0
GS257	78	26	31	21	0
GS258	102	44	34	24	0
GS259	86	30	41	15	0
GS260	6	0	3	3	0
GS262	78	29	35	14	0
GS263	83	31	38	14	0
GS264	81	23	41	17	0
GS265	88	37	33	18	0
GS266	96	39	39	18	0
GS267	73	23	41	9	0
GS268	103	53	30	20	0
GS269	79	22	38	19	0
GS270	102	38	52	12	0
GS271	91	33	39	19	0
GS272	67	18	36	13	0
GS277	114	52	42	20	0
GS278	93	29	52	12	0
GS299	69	31	21	17	0
GS300	230	114	77	39	0
GS301	126	51	52	23	0
GS302	87	34	37	16	0
GS305	69	33	22	14	0
GS306	69	36	21	12	0
GS307	96	40	38	18	0
GS308	81	26	44	11	0
GS309	100	45	40	15	0
GS310	57	23	23	11	0
GS311	171	87	68	16	0
GS312	46	18	20	8	0
GS313	110	42	50	18	0
GS320	99	46	30	23	0
GS321	53	22	19	12	0
GS322	77	37	26	14	0
GS323	106	31	50	25	0
GS324	72	24	30	18	0
GS325	96	33	44	19	0
GS326	63	27	22	14	0
GS327	100	41	40	19	0
Total number of sequences	29219	12311	11549	5352	7
Total number of samples containing correponding molybdoproteins	179	178	179	179	6
