# Supplementary material for: Biogeographic and Evolutionary Patterns of Trace Element Utilization in Marine Microbial World
Source: Genomics Proteomics Bioinformatics. 2021 Feb 23;19(6):958–72. doi: 10.1016/j.gpb.2021.02.003 (PMC9402790; doi:10.1016/j.gpb.2021.02.003)
Supplement: Supplementary Table S4 [file mmc13.xls]

## Sheet: Sheet1
Table S4 Distribution of Ni-dependent protein genes in GOS samples
Note: Ni-dependent protein-rich and Ni-dependent protein-poor samples are highlighted in red and blue, respectively.
Sample ID	Number of Ni-dependent protein genes	Urease	Ni-containing superoxide dismutase	Lactate racemase	[NiFe]-Hydrogenase	Carbon monoxide dehydrogenase	Acetyl-coenzyme A decarbonylase/synthase
GS00B	49	31	12	3	3	0	0
GS00C	61	27	21	12	1	0	0
GS00D	66	52	10	4	0	0	0
GS01C	10	7	3	0	0	0	0
GS002	8	5	2	0	1	0	0
GS003	6	4	2	0	0	0	0
GS004	9	6	2	1	0	0	0
GS005	4	4	0	0	0	0	0
GS006	7	6	1	0	0	0	0
GS007	12	10	2	0	0	0	0
GS008	28	17	4	4	3	0	0
GS009	7	4	2	1	0	0	0
GS010	10	3	4	1	2	0	0
GS011	29	5	22	0	2	0	0
GS012	13	6	5	1	1	0	0
GS013	22	13	4	1	4	0	0
GS014	20	9	8	3	0	0	0
GS015	32	15	12	5	0	0	0
GS016	24	7	13	4	0	0	0
GS017	51	25	16	8	2	0	0
GS018	27	12	11	4	0	0	0
GS019	20	11	8	1	0	0	0
GS020	25	5	16	3	1	0	0
GS021	19	9	7	2	1	0	0
GS022	21	6	11	3	1	0	0
GS023	26	11	10	5	0	0	0
GS026	15	9	5	1	0	0	0
GS027	38	9	27	2	0	0	0
GS028	30	15	14	1	0	0	0
GS029	25	11	14	0	0	0	0
GS030	42	19	23	0	0	0	0
GS031	46	18	23	5	0	0	0
GS032	26	5	4	2	11	2	2
GS033	71	29	3	6	30	2	1
GS034	20	11	9	0	0	0	0
GS035	30	9	21	0	0	0	0
GS036	14	3	11	0	0	0	0
GS037	9	4	5	0	0	0	0
GS038	15	3	12	0	0	0	0
GS039	20	9	10	1	0	0	0
GS040	25	9	16	0	0	0	0
GS041	13	5	8	0	0	0	0
GS042	20	5	13	0	2	0	0
GS043	17	4	13	0	0	0	0
GS044	20	9	11	0	0	0	0
GS045	11	2	8	1	0	0	0
GS046	13	2	11	0	0	0	0
GS047	27	9	18	0	0	0	0
GS048	21	12	5	1	2	1	0
GS049	16	10	5	1	0	0	0
GS050	18	9	9	0	0	0	0
GS051	31	19	12	0	0	0	0
GS052	10	5	5	0	0	0	0
GS055	19	10	5	3	1	0	0
GS058	35	23	9	3	0	0	0
GS062	18	15	2	1	0	0	0
GS066	18	14	3	1	0	0	0
GS069	28	18	8	2	0	0	0
GS070	14	6	3	1	4	0	0
GS072	20	15	3	1	1	0	0
GS076	17	13	1	0	3	0	0
GS078	18	16	1	1	0	0	0
GS080	18	10	4	2	2	0	0
GS082	26	13	9	2	2	0	0
GS083	19	12	7	0	0	0	0
GS084	10	4	0	1	4	0	1
GS086	15	10	2	3	0	0	0
GS088	11	9	0	1	1	0	0
GS089	20	6	3	2	9	0	0
GS090	20	9	9	1	1	0	0
GS091	15	10	5	0	0	0	0
GS093	40	25	9	4	2	0	0
GS094	20	13	5	2	0	0	0
GS098	18	9	6	2	1	0	0
GS099	20	11	7	1	1	0	0
GS100	27	14	9	2	2	0	0
GS102	25	15	7	3	0	0	0
GS103	14	6	8	0	0	0	0
GS108	18	11	5	1	1	0	0
GS109	20	14	4	2	0	0	0
GS110	25	14	10	1	0	0	0
GS111	24	12	10	1	1	0	0
GS112	30	20	10	0	0	0	0
GS113	22	13	8	1	0	0	0
GS114	52	32	17	3	0	0	0
GS115	23	12	6	4	1	0	0
GS116	16	11	4	0	1	0	0
GS117	46	17	26	3	0	0	0
GS119	15	10	4	0	1	0	0
GS120	15	12	3	0	0	0	0
GS121	31	15	15	1	0	0	0
GS122	29	20	7	2	0	0	0
GS123	31	25	5	1	0	0	0
GS124	27	18	8	1	0	0	0
GS125	36	23	11	2	0	0	0
GS126	20	14	6	0	0	0	0
GS128	29	14	15	0	0	0	0
GS130	23	12	11	0	0	0	0
GS132	45	25	18	1	1	0	0
GS134	24	10	11	3	0	0	0
GS136	16	7	8	1	0	0	0
GS138	23	16	5	1	1	0	0
GS140	13	7	4	2	0	0	0
GS142	22	13	6	2	1	0	0
GS144	21	16	4	0	1	0	0
GS146	13	7	6	0	0	0	0
GS147	23	11	9	3	0	0	0
GS148	34	23	9	1	1	0	0
GS149	28	20	6	2	0	0	0
GS201	3	3	0	0	0	0	0
GS202	3	3	0	0	0	0	0
GS203	3	2	1	0	0	0	0
GS204	3	3	0	0	0	0	0
GS205	4	2	2	0	0	0	0
GS215	12	8	1	3	0	0	0
GS216	4	2	1	1	0	0	0
GS217	7	4	3	0	0	0	0
GS218	8	7	1	0	0	0	0
GS219	5	3	2	0	0	0	0
GS220	11	8	3	0	0	0	0
GS221	9	4	2	1	2	0	0
GS222	10	5	1	2	1	0	1
GS223	5	2	2	0	0	0	1
GS224	9	6	2	0	1	0	0
GS226	3	1	2	0	0	0	0
GS237	12	9	2	1	0	0	0
GS238	18	11	7	0	0	0	0
GS239	9	8	1	0	0	0	0
GS240	15	10	5	0	0	0	0
GS241	6	4	2	0	0	0	0
GS242	8	5	3	0	0	0	0
GS243	3	3	0	0	0	0	0
GS244	14	9	3	2	0	0	0
GS246	9	6	3	0	0	0	0
GS247	13	8	5	0	0	0	0
GS249	7	1	0	2	4	0	0
GS250	12	3	2	0	6	1	0
GS251	3	1	2	0	0	0	0
GS252	12	8	3	1	0	0	0
GS253	10	7	3	0	0	0	0
GS254	6	2	3	0	1	0	0
GS257	8	4	4	0	0	0	0
GS258	6	4	2	0	0	0	0
GS259	6	3	3	0	0	0	0
GS260	3	0	2	1	0	0	0
GS262	9	6	3	0	0	0	0
GS263	10	8	2	0	0	0	0
GS264	5	4	1	0	0	0	0
GS265	5	4	1	0	0	0	0
GS266	9	6	3	0	0	0	0
GS267	10	6	4	0	0	0	0
GS268	8	6	2	0	0	0	0
GS269	5	3	2	0	0	0	0
GS270	13	7	4	2	0	0	0
GS271	9	4	4	1	0	0	0
GS272	5	3	2	0	0	0	0
GS277	8	5	3	0	0	0	0
GS278	15	7	7	1	0	0	0
GS299	4	0	2	2	0	0	0
GS300	8	6	1	1	0	0	0
GS301	10	9	1	0	0	0	0
GS302	4	4	0	0	0	0	0
GS305	4	2	0	0	2	0	0
GS306	2	1	0	1	0	0	0
GS307	4	3	0	1	0	0	0
GS308	2	1	1	0	0	0	0
GS309	12	7	4	0	1	0	0
GS310	5	5	0	0	0	0	0
GS311	10	7	0	3	0	0	0
GS312	2	1	1	0	0	0	0
GS313	7	3	3	0	1	0	0
GS320	6	4	2	0	0	0	0
GS321	1	1	0	0	0	0	0
GS322	5	5	0	0	0	0	0
GS323	3	3	0	0	0	0	0
GS324	5	2	3	0	0	0	0
GS325	5	2	2	0	1	0	0
GS326	4	1	2	0	1	0	0
GS327	10	5	5	0	0	0	0
Total number of sequences	3051	1654	1062	191	132	6	6
Total number of samples containing correponding Ni-dependent proteins	179	177	162	89	51	4	5
