# Supplementary material for: Biogeographic and Evolutionary Patterns of Trace Element Utilization in Marine Microbial World
Source: Genomics Proteomics Bioinformatics. 2021 Feb 23;19(6):958–72. doi: 10.1016/j.gpb.2021.02.003 (PMC9402790; doi:10.1016/j.gpb.2021.02.003)
Supplement: Supplementary Table S5 [file mmc14.xls]

## Sheet: Sheet1
Table S5 Distribution of Co-dependent protein genes in GOS samples
Note: Co-dependent protein-rich and Co-dependent protein-poor samples are highlighted in red and blue, respectively.
Sample ID	Number of Co-dependent protein genes	Class II ribonucleotide reductase	Methylmalonyl-CoA mutase	Methionine synthase	B12-dependent methyltransferases	LitR/CarH/CarA	PpaA	Epoxyqueuosine reductase	Diol/glycerol dehydratase	Ethanolamine ammonia lyase	B12-dependent reductive dehalogenase	Glutamate mutase	D-lysine 5,6-aminomutase
GS00B	109	64	21	9	11	0	1	1	1	1	0	0	0
GS00C	178	99	40	21	15	0	1	1	0	1	0	0	0
GS00D	114	65	25	11	10	0	2	0	0	0	1	0	0
GS01C	46	32	8	2	2	2	0	0	0	0	0	0	0
GS002	86	68	10	4	1	0	1	1	0	0	0	1	0
GS003	47	28	11	4	1	2	0	1	0	0	0	0	0
GS004	37	29	2	3	3	0	0	0	0	0	0	0	0
GS005	64	47	6	8	1	2	0	0	0	0	0	0	0
GS006	29	20	4	3	2	0	0	0	0	0	0	0	0
GS007	42	28	7	3	2	2	0	0	0	0	0	0	0
GS008	91	41	18	15	12	1	2	1	0	0	1	0	0
GS009	37	25	7	4	1	0	0	0	0	0	0	0	0
GS010	71	49	9	9	3	0	0	0	0	0	1	0	0
GS011	108	77	6	18	4	3	0	0	0	0	0	0	0
GS012	87	51	6	16	7	5	0	0	1	1	0	0	0
GS013	126	105	8	8	5	0	0	0	0	0	0	0	0
GS014	66	36	13	8	5	0	2	0	2	0	0	0	0
GS015	51	32	11	5	3	0	0	0	0	0	0	0	0
GS016	63	33	17	7	3	1	2	0	0	0	0	0	0
GS017	155	110	19	16	5	0	4	0	0	0	1	0	0
GS018	90	61	14	9	6	0	0	0	0	0	0	0	0
GS019	56	40	6	5	5	0	0	0	0	0	0	0	0
GS020	324	242	43	25	6	3	2	0	2	1	0	0	0
GS021	98	60	17	14	6	0	1	0	0	0	0	0	0
GS022	51	27	12	9	2	0	0	1	0	0	0	0	0
GS023	67	44	13	6	3	0	1	0	0	0	0	0	0
GS026	40	23	7	4	4	1	0	0	1	0	0	0	0
GS027	129	84	23	15	4	0	1	0	2	0	0	0	0
GS028	121	74	29	7	6	1	2	0	1	1	0	0	0
GS029	64	31	15	4	7	2	4	0	1	0	0	0	0
GS030	77	38	15	10	8	2	3	0	0	1	0	0	0
GS031	173	96	34	24	10	5	3	1	0	0	0	0	0
GS032	75	54	5	10	4	0	0	2	0	0	0	0	0
GS033	195	103	33	28	12	4	11	1	0	3	0	0	0
GS034	56	31	11	7	2	2	3	0	0	0	0	0	0
GS035	63	24	17	12	4	3	3	0	0	0	0	0	0
GS036	42	22	17	1	1	1	0	0	0	0	0	0	0
GS037	25	11	8	5	0	1	0	0	0	0	0	0	0
GS038	43	28	10	2	0	1	1	0	1	0	0	0	0
GS039	41	17	15	4	4	0	1	0	0	0	0	0	0
GS040	45	22	12	5	2	1	3	0	0	0	0	0	0
GS041	40	21	8	6	2	0	3	0	0	0	0	0	0
GS042	69	43	14	6	3	2	1	0	0	0	0	0	0
GS043	41	25	11	2	2	0	1	0	0	0	0	0	0
GS044	45	26	10	7	2	0	0	0	0	0	0	0	0
GS045	37	23	9	2	1	1	1	0	0	0	0	0	0
GS046	34	23	9	2	0	0	0	0	0	0	0	0	0
GS047	70	40	16	10	3	0	1	0	0	0	0	0	0
GS048	53	31	10	9	3	0	0	0	0	0	0	0	0
GS049	35	18	9	3	4	1	0	0	0	0	0	0	0
GS050	46	31	6	4	2	2	1	0	0	0	0	0	0
GS051	92	59	22	6	2	2	1	0	0	0	0	0	0
GS052	22	10	6	1	1	0	2	0	2	0	0	0	0
GS055	31	14	6	6	4	0	1	0	0	0	0	0	0
GS058	87	44	21	14	4	0	2	0	2	0	0	0	0
GS062	27	16	7	2	0	1	0	0	1	0	0	0	0
GS066	43	18	11	9	3	2	0	0	0	0	0	0	0
GS069	51	25	10	9	5	0	1	0	1	0	0	0	0
GS070	85	52	12	13	6	2	0	0	0	0	0	0	0
GS072	53	28	9	9	2	2	1	1	1	0	0	0	0
GS076	81	41	10	17	6	4	2	0	0	1	0	0	0
GS078	56	31	8	6	6	1	2	1	1	0	0	0	0
GS080	47	29	5	6	6	0	1	0	0	0	0	0	0
GS082	49	20	14	7	2	2	2	1	0	1	0	0	0
GS083	22	10	8	0	3	0	1	0	0	0	0	0	0
GS084	195	186	3	2	1	0	0	0	0	1	0	1	1
GS086	73	37	18	8	3	4	2	1	0	0	0	0	0
GS088	102	83	16	2	0	0	1	0	0	0	0	0	0
GS089	134	112	8	8	3	3	0	0	0	0	0	0	0
GS090	65	31	20	8	3	1	1	0	0	1	0	0	0
GS091	70	43	13	6	5	1	1	0	0	1	0	0	0
GS093	89	31	25	18	7	5	3	0	0	0	0	0	0
GS094	37	28	6	0	2	0	0	0	0	1	0	0	0
GS098	50	29	11	6	3	0	1	0	0	0	0	0	0
GS099	62	31	17	8	6	0	0	0	0	0	0	0	0
GS100	102	60	17	15	6	1	2	0	1	0	0	0	0
GS102	101	52	25	13	8	2	1	0	0	0	0	0	0
GS103	39	24	9	4	2	0	0	0	0	0	0	0	0
GS108	31	19	6	2	2	2	0	0	0	0	0	0	0
GS109	39	19	10	2	5	0	3	0	0	0	0	0	0
GS110	57	42	9	3	1	0	1	1	0	0	0	0	0
GS111	28	12	6	4	4	1	1	0	0	0	0	0	0
GS112	59	36	12	6	3	1	1	0	0	0	0	0	0
GS113	43	24	12	4	3	0	0	0	0	0	0	0	0
GS114	153	107	25	14	5	0	2	0	0	0	0	0	0
GS115	39	23	10	4	2	0	0	0	0	0	0	0	0
GS116	44	27	6	5	1	2	2	1	0	0	0	0	0
GS117	173	114	34	12	8	1	3	0	1	0	0	0	0
GS119	34	25	6	2	1	0	0	0	0	0	0	0	0
GS120	23	14	4	3	1	0	1	0	0	0	0	0	0
GS121	49	25	13	5	2	0	3	0	1	0	0	0	0
GS122	56	36	12	3	3	1	0	1	0	0	0	0	0
GS123	54	26	21	5	2	0	0	0	0	0	0	0	0
GS124	59	33	16	5	3	1	1	0	0	0	0	0	0
GS125	143	86	23	13	12	5	0	2	1	0	1	0	0
GS126	100	54	18	16	3	3	2	1	0	2	1	0	0
GS128	62	40	9	4	3	4	1	1	0	0	0	0	0
GS130	36	23	4	2	3	2	1	0	1	0	0	0	0
GS132	75	41	16	8	5	1	2	2	0	0	0	0	0
GS134	54	36	9	5	3	0	1	0	0	0	0	0	0
GS136	35	22	7	5	1	0	0	0	0	0	0	0	0
GS138	41	21	13	1	4	0	2	0	0	0	0	0	0
GS140	25	15	6	2	2	0	0	0	0	0	0	0	0
GS142	38	24	9	4	1	0	0	0	0	0	0	0	0
GS144	56	28	12	11	5	0	0	0	0	0	0	0	0
GS146	26	13	6	4	2	0	1	0	0	0	0	0	0
GS147	43	21	12	5	3	0	2	0	0	0	0	0	0
GS148	43	22	6	8	6	0	0	0	0	1	0	0	0
GS149	42	23	4	10	3	1	1	0	0	0	0	0	0
GS201	37	26	5	0	4	1	0	0	1	0	0	0	0
GS202	24	12	3	4	2	3	0	0	0	0	0	0	0
GS203	28	21	4	1	1	1	0	0	0	0	0	0	0
GS204	22	12	3	3	1	3	0	0	0	0	0	0	0
GS205	34	30	3	0	1	0	0	0	0	0	0	0	0
GS215	40	23	10	2	4	1	0	0	0	0	0	0	0
GS216	19	10	5	1	3	0	0	0	0	0	0	0	0
GS217	17	9	4	2	1	0	0	1	0	0	0	0	0
GS218	6	4	2	0	0	0	0	0	0	0	0	0	0
GS219	9	3	3	3	0	0	0	0	0	0	0	0	0
GS220	15	9	5	1	0	0	0	0	0	0	0	0	0
GS221	24	14	5	2	1	1	1	0	0	0	0	0	0
GS222	17	8	4	4	1	0	0	0	0	0	0	0	0
GS223	23	9	4	7	2	1	0	0	0	0	0	0	0
GS224	8	7	1	0	0	0	0	0	0	0	0	0	0
GS226	35	29	1	2	1	1	0	0	0	1	0	0	0
GS237	33	19	9	3	2	0	0	0	0	0	0	0	0
GS238	21	14	4	3	0	0	0	0	0	0	0	0	0
GS239	39	28	8	2	1	0	0	0	0	0	0	0	0
GS240	35	21	5	5	0	3	1	0	0	0	0	0	0
GS241	25	16	3	4	1	1	0	0	0	0	0	0	0
GS242	28	19	4	3	2	0	0	0	0	0	0	0	0
GS243	29	17	4	4	4	0	0	0	0	0	0	0	0
GS244	29	18	7	2	1	0	1	0	0	0	0	0	0
GS246	51	36	8	4	3	0	0	0	0	0	0	0	0
GS247	31	22	6	2	0	1	0	0	0	0	0	0	0
GS249	57	51	3	0	1	0	0	0	0	0	0	2	0
GS250	40	26	2	6	2	1	1	1	0	0	0	0	1
GS251	23	4	6	7	2	3	1	0	0	0	0	0	0
GS252	22	18	4	0	0	0	0	0	0	0	0	0	0
GS253	29	18	4	4	2	0	0	1	0	0	0	0	0
GS254	28	20	6	1	0	0	0	1	0	0	0	0	0
GS257	22	10	5	2	4	0	1	0	0	0	0	0	0
GS258	32	17	8	3	1	3	0	0	0	0	0	0	0
GS259	23	16	5	1	0	0	0	1	0	0	0	0	0
GS260	8	6	0	2	0	0	0	0	0	0	0	0	0
GS262	17	8	5	1	1	1	0	1	0	0	0	0	0
GS263	25	13	6	2	1	1	1	1	0	0	0	0	0
GS264	24	12	6	3	1	2	0	0	0	0	0	0	0
GS265	18	13	3	2	0	0	0	0	0	0	0	0	0
GS266	25	16	4	3	2	0	0	0	0	0	0	0	0
GS267	11	5	3	2	1	0	0	0	0	0	0	0	0
GS268	24	16	6	1	1	0	0	0	0	0	0	0	0
GS269	17	8	4	3	1	0	0	1	0	0	0	0	0
GS270	34	22	6	3	2	0	0	0	1	0	0	0	0
GS271	25	17	4	2	1	0	0	1	0	0	0	0	0
GS272	22	13	4	4	1	0	0	0	0	0	0	0	0
GS277	28	16	8	2	2	0	0	0	0	0	0	0	0
GS278	33	21	6	1	3	0	1	0	1	0	0	0	0
GS299	46	31	6	5	3	1	0	0	0	0	0	0	0
GS300	35	16	6	8	5	0	0	0	0	0	0	0	0
GS301	34	20	9	3	1	0	1	0	0	0	0	0	0
GS302	35	21	5	6	2	1	0	0	0	0	0	0	0
GS305	44	29	5	5	2	3	0	0	0	0	0	0	0
GS306	51	40	3	6	1	1	0	0	0	0	0	0	0
GS307	34	19	6	5	3	1	0	0	0	0	0	0	0
GS308	30	18	4	4	1	2	0	0	1	0	0	0	0
GS309	34	18	5	6	3	1	0	0	0	1	0	0	0
GS310	15	6	2	1	4	2	0	0	0	0	0	0	0
GS311	41	26	9	3	2	0	0	0	1	0	0	0	0
GS312	21	13	7	0	0	0	0	1	0	0	0	0	0
GS313	47	34	3	3	6	0	0	1	0	0	0	0	0
GS320	38	23	6	3	5	1	0	0	0	0	0	0	0
GS321	36	17	8	11	0	0	0	0	0	0	0	0	0
GS322	51	45	4	0	1	0	0	1	0	0	0	0	0
GS323	40	24	11	3	2	0	0	0	0	0	0	0	0
GS324	33	20	6	2	3	2	0	0	0	0	0	0	0
GS325	16	10	5	1	0	0	0	0	0	0	0	0	0
GS326	33	17	5	8	1	2	0	0	0	0	0	0	0
GS327	35	18	6	4	6	1	0	0	0	0	0	0	0
Total number of sequences	9592	5914	1748	1017	531	155	130	35	30	20	6	4	2
Total number of samples containing correponding Co-dependent proteins	179	179	178	169	159	82	75	32	25	17	6	3	2
